# Supplementary material for: Theoretical Studies on the Quantitative Structure–Toxicity Relationship of Polychlorinated Biphenyl Congeners Reveal High Affinity Binding to Multiple Human Nuclear Receptors
Source: Toxics. 2024 Jan 8;12(1):49. doi: 10.3390/toxics12010049 (PMC10821279; doi:10.3390/toxics12010049)
Supplement: Supplementary file 1 [file toxics-12-00049-s001.zip]

Archive with 4 entries (4 files):
- Table S1.a.xlsx
- Table S1.b.xlsx
- Table S2.a.xlsx
- Table S2.b.xlsx
