# Supplementary material for: Theoretical Studies on the Quantitative Structure–Toxicity Relationship of Polychlorinated Biphenyl Congeners Reveal High Affinity Binding to Multiple Human Nuclear Receptors
Source: Toxics. 2024 Jan 8;12(1):49. doi: 10.3390/toxics12010049 (PMC10821279; doi:10.3390/toxics12010049)
Supplement: Supplementary file 1 [file toxics-12-00049-s001.zip › Table S1.a.xlsx]

## Sheet: Table S1.a
Molecule	SMILES	Molecular Weight	Cl Atoms	Symmetric atoms	Total Surface Area	Globularity SVD	Globularity Volume	Van der Waals Surface	Van der Waals Volume	Shape Index	Molecular Flexibility	Molecular Complexity	Log P	Log S	Molar Refractivity	Stretch	Bend	Stretch-Bend	Torsion	Non-1,4 VDW	1,4 VDW	Dipole-Dipole	Total Energy	Synthetic Accessibility
PCB-1	ClC1=CC=CC=C1C2=CC=CC=C2	188.656	1	2	148.44	0.30638	0.81006	195.01	186.65	0.61538	0.38764	0.59634	3.9248	-4.438	56.89	2.4149	8.6246	0.3316	-16.2	6.9898	14.5837	0	16.7446	1.6
PCB-2	ClC1=CC(C2=CC=CC=C2)=CC=C1	188.656	1	2	148.44	0.090916	0.79766	196.58	184.59	0.61538	0.37765	0.58006	3.9248	-4.438	56.89	1.3759	3.4018	0.1616	-17.26	3.5615	13.8555	0	5.0963	1.46
PCB-3	ClC1=CC=C(C2=CC=CC=C2)C=C1	188.656	1	4	148.44	0.077754	0.79723	196.69	184.59	0.69231	0.37765	0.54381	3.9248	-4.438	56.89	1.3271	3.5282	0.157	-17.26	3.5413	13.6755	0	4.9691	1.4
PCB-4	ClC1=CC=CC=C1C2=CC=CC=C2Cl	223.102	2	7	163.86	0.33212	0.81118	207.17	204.8	0.57143	0.35375	0.65205	4.5308	-5.174	61.9	4.1002	15.3663	0.5951	-15.14	10.769	16.4197	0.0883	32.1985	1.62
PCB-5	ClC1=C(Cl)C=CC=C1C2=CC=CC=C2	223.102	2	2	163.86	0.30642	0.79824	209.25	202.94	0.57143	0.36944	0.64751	4.5308	-5.174	61.9	3.0664	8.8044	0.3957	-17.8	7.6544	16.7759	2.7877	21.6845	1.82
PCB-6	ClC1=CC=CC=C1C2=CC=CC(Cl)=C2	223.102	2	0	163.86	0.32686	0.79273	210.88	203.19	0.57143	0.40079	0.64904	4.5308	-5.174	61.9	2.5009	8.5355	0.3458	-16.2	6.9188	15.2911	0.0606	17.4527	1.74
PCB-7	ClC1=CC(Cl)=CC=C1C2=CC=CC=C2	223.102	2	2	163.86	0.2869	0.79235	211	203.23	0.64286	0.36944	0.63799	4.5308	-5.174	61.9	2.4462	8.6583	0.3364	-16.2	6.8538	15.1424	0.7459	17.9829	1.9
PCB-8	ClC1=CC=CC=C1C2=CC=C(Cl)C=C2	223.102	2	2	163.86	0.28699	0.79224	211.07	203.28	0.64286	0.40079	0.62054	4.5308	-5.174	61.9	2.4299	8.7134	0.3379	-16.2	6.8762	15.0254	0.0552	17.2381	1.72
PCB-9	ClC1=CC=C(Cl)C=C1C2=CC=CC=C2	223.102	2	2	163.86	0.30799	0.79225	210.85	202.97	0.57143	0.36944	0.63962	4.5308	-5.174	61.9	2.495	8.5479	0.3443	-16.2	6.9088	15.3047	0.5605	17.9611	1.79
PCB-10	ClC1=CC=CC(Cl)=C1C2=CC=CC=C2	223.102	2	5	163.86	0.31301	0.80662	208.17	204.55	0.57143	0.34685	0.64597	4.5308	-5.174	61.9	4.3336	15.7968	0.5905	-15.14	11.3453	16.7044	0.7538	34.3845	1.8
PCB-11	ClC1=CC(C2=CC=CC(Cl)=C2)=CC=C1	223.102	2	7	163.86	0.095523	0.78117	212.44	200.98	0.57143	0.39049	0.626	4.5308	-5.174	61.9	1.4265	3.3455	0.1727	-17.26	3.463	14.5004	0.1142	5.7622	1.46
PCB-12	ClC1=CC(C2=CC=CC=C2)=CC=C1Cl	223.102	2	2	163.86	0.086072	0.78566	211.29	201.06	0.64286	0.35988	0.62778	4.5308	-5.174	61.9	1.4602	3.7378	0.1877	-18.86	3.4661	15.1345	2.621	7.7472	1.67
PCB-13	ClC1=CC(C2=CC=C(Cl)C=C2)=CC=C1	223.102	2	2	163.86	0.085194	0.78103	212.67	201.25	0.64286	0.39049	0.60487	4.5308	-5.174	61.9	1.385	3.4841	0.1686	-17.26	3.4386	14.3083	0.0786	5.5032	1.59
PCB-14	ClC1=CC(C2=CC=CC=C2)=CC(Cl)=C1	223.102	2	5	163.86	0.091993	0.78117	212.34	200.83	0.57143	0.35988	0.62054	4.5308	-5.174	61.9	1.4366	3.3196	0.1729	-17.26	3.4449	14.5316	0.7658	6.4113	1.67
PCB-15	ClC1=CC=C(C2=CC=C(Cl)C=C2)C=C1	223.102	2	9	163.86	0.073049	0.78018	212.76	201.04	0.71429	0.39049	0.57505	4.5308	-5.174	61.9	1.3408	3.5135	0.1642	-17.26	3.4159	14.1245	0.0747	5.4735	1.4
PCB-16	ClC1=C(Cl)C=CC=C1C2=CC=CC=C2Cl	257.547	3	0	179.28	0.38506	0.79971	221.29	221.32	0.53333	0.33855	0.70389	5.1368	-5.91	66.91	5.0225	15.5736	0.6763	-16.74	11.5813	18.8675	2.9605	37.9418	1.82
PCB-17	ClC1=CC(Cl)=CC=C1C2=CC=CC=C2Cl	257.547	3	0	179.28	0.31475	0.79346	223.06	221.36	0.6	0.33855	0.68393	5.1368	-5.91	66.91	4.1448	15.3916	0.5987	-15.14	10.6429	16.9922	0.886	33.5162	1.91
PCB-18	ClC1=CC=C(Cl)C=C1C2=CC=CC=C2Cl	257.547	3	0	179.28	0.38802	0.79369	223.03	221.41	0.53333	0.33855	0.68745	5.1368	-5.91	66.91	4.2175	15.2604	0.6125	-15.14	10.6147	17.1813	0.8252	33.5715	1.79
PCB-19	ClC1=CC=CC(Cl)=C1C2=CC=CC=C2Cl	257.547	3	3	179.28	0.53077	0.81599	219.76	225.74	0.53333	0.33383	0.69969	5.1368	-5.91	66.91	7.5184	29.7027	1.0503	-14.08	16.3838	20.9725	1.7965	63.3441	1.81
PCB-20	ClC1=C(Cl)C=CC=C1C2=CC=CC(Cl)=C2	257.547	3	0	179.28	0.3347	0.78216	225.03	219.53	0.53333	0.38377	0.68745	5.1368	-5.91	66.91	3.1604	8.6946	0.4101	-17.8	7.5938	17.5065	2.9178	22.4833	1.81
PCB-21	ClC1=C(Cl)C(Cl)=CC=C1C2=CC=CC=C2	257.547	3	2	179.28	0.28239	0.79024	220.64	216.44	0.6	0.3532	0.68629	5.1368	-5.91	66.91	3.3633	8.7744	0.4217	-19.4	7.6973	18.8272	6.2712	25.9551	2.06
PCB-22	ClC1=C(Cl)C=CC=C1C2=CC=C(Cl)C=C2	257.547	3	2	179.28	0.28687	0.78126	225.34	219.59	0.6	0.38377	0.66485	5.1368	-5.91	66.91	3.0789	8.8959	0.4013	-17.8	7.5435	17.221	2.9143	22.2548	1.91
PCB-23	ClC1=C(Cl)C=C(Cl)C=C1C2=CC=CC=C2	257.547	3	2	179.28	0.31841	0.78197	223.57	217.31	0.53333	0.3532	0.69315	5.1368	-5.91	66.91	3.168	8.6691	0.4075	-17.8	7.5485	17.5974	4.119	23.7095	2.01
PCB-24	ClC1=C(Cl)C=CC(Cl)=C1C2=CC=CC=C2	257.547	3	2	179.28	0.33092	0.79888	219.44	218.2	0.53333	0.33152	0.69969	5.1368	-5.91	66.91	5.2148	16.0843	0.6708	-16.74	12.2207	19.3129	4.1425	40.906	2.01
PCB-25	ClC1=CC(Cl)=CC=C1C2=CC=CC(Cl)=C2	257.547	3	0	179.28	0.30821	0.77658	226.84	219.8	0.6	0.38377	0.67908	5.1368	-5.91	66.91	2.5292	8.5668	0.3501	-16.2	6.7831	15.8544	0.8837	18.7673	1.99
PCB-26	ClC1=CC=C(Cl)C=C1C2=CC=CC(Cl)=C2	257.547	3	0	179.28	0.33697	0.77646	226.76	219.63	0.53333	0.38377	0.68153	5.1368	-5.91	66.91	2.5821	8.4504	0.3586	-16.2	6.8313	16.0201	0.7395	18.7819	1.78
PCB-27	ClC1=CC=CC(Cl)=C1C2=CC=CC(Cl)=C2	257.547	3	3	179.28	0.32497	0.7897	224.1	221.32	0.53333	0.36039	0.68976	5.1368	-5.91	66.91	4.4684	15.6541	0.6097	-15.14	11.2272	17.4756	0.9716	35.2666	1.9
PCB-28	ClC1=CC(Cl)=CC=C1C2=CC=C(Cl)C=C2	257.547	3	2	179.28	0.26985	0.77601	227.04	219.86	0.66667	0.38377	0.65645	5.1368	-5.91	66.91	2.4593	8.7478	0.3424	-16.2	6.7405	15.5854	0.8738	18.5493	1.9
PCB-29	ClC1=CC(Cl)=C(Cl)C=C1C2=CC=CC=C2	257.547	3	2	179.28	0.28713	0.78109	223.89	217.41	0.6	0.3532	0.6766	5.1368	-5.91	66.91	2.5678	8.7867	0.3659	-17.8	6.8044	16.7788	3.9319	21.4355	2.08
PCB-30	ClC1=CC(Cl)=CC(Cl)=C1C2=CC=CC=C2	257.547	3	5	179.28	0.28581	0.79159	222.34	219.5	0.6	0.33152	0.67908	5.1368	-5.91	66.91	4.4032	15.7404	0.5908	-15.14	11.1976	17.4606	2.2551	36.5077	1.9
PCB-31	ClC1=CC=C(Cl)C=C1C2=CC=C(Cl)C=C2	257.547	3	2	179.28	0.28847	0.77606	226.89	219.66	0.6	0.38377	0.65788	5.1368	-5.91	66.91	2.5084	8.6365	0.3505	-16.2	6.794	15.748	0.6927	18.5301	1.88
PCB-32	ClC1=CC=CC(Cl)=C1C2=CC=C(Cl)C=C2	257.547	3	5	179.28	0.2928	0.78879	224.3	221.23	0.6	0.36039	0.66485	5.1368	-5.91	66.91	4.3623	15.893	0.5958	-15.14	11.2402	17.132	0.8564	34.9398	1.9
PCB-33	ClC1=CC=CC=C1C2=CC=C(Cl)C(Cl)=C2	257.547	3	0	179.28	0.27325	0.78079	225.57	219.73	0.6	0.38377	0.68861	5.1368	-5.91	66.91	2.5801	8.8584	0.3705	-17.8	6.836	16.5863	2.7405	20.1719	1.9
PCB-34	ClC1=CC=CC=C1C2=CC(Cl)=CC(Cl)=C2	257.547	3	3	179.28	0.34529	0.77709	226.63	219.72	0.53333	0.38377	0.65788	5.1368	-5.91	66.91	2.5947	8.4191	0.361	-16.2	6.7562	16.0295	0.9886	18.9492	1.9
PCB-35	ClC1=CC(C2=CC=CC(Cl)=C2)=CC=C1Cl	257.547	3	0	179.28	0.090528	0.77045	227.14	217.63	0.6	0.37387	0.66755	5.1368	-5.91	66.91	1.5175	3.6863	0.1994	-18.86	3.3571	15.7769	2.8123	8.4895	1.67
PCB-36	ClC1=CC(C2=CC=CC(Cl)=C2)=CC(Cl)=C1	257.547	3	3	179.28	0.10035	0.76617	228.3	217.48	0.53333	0.37387	0.66348	5.1368	-5.91	66.91	1.4964	3.2679	0.1848	-17.26	3.334	15.1744	0.9546	7.1522	1.67
PCB-37	ClC1=CC(C2=CC=C(Cl)C=C2)=CC=C1Cl	257.547	3	2	179.28	0.08098	0.77003	227.37	217.78	0.66667	0.37387	0.64597	5.1368	-5.91	66.91	1.4747	3.8239	0.1951	-18.86	3.3376	15.5834	2.7721	8.3268	1.67
PCB-38	ClC1=CC(C2=CC=CC=C2)=CC(Cl)=C1Cl	257.547	3	5	179.28	0.089056	0.77668	223.49	214.99	0.6	0.34402	0.63799	5.1368	-5.91	66.91	1.6818	3.727	0.2182	-20.46	3.3856	17.0171	6.0739	11.6436	1.85
PCB-39	ClC1=CC(C2=CC=C(Cl)C=C2)=CC(Cl)=C1	257.547	3	5	179.28	0.086255	0.76564	228.48	217.51	0.6	0.37387	0.63962	5.1368	-5.91	66.91	1.4504	3.4014	0.1801	-17.26	3.318	14.9827	0.9229	6.9955	1.78
PCB-40	ClC1=C(Cl)C=CC=C1C2=CC=CC(Cl)=C2Cl	291.992	4	8	194.7	0.33202	0.78786	235.37	237.4	0.5	0.34898	0.74343	5.7428	-6.646	71.92	6.0495	15.7227	0.7627	-18.34	12.4308	21.4137	5.9081	43.9476	1.82
PCB-41	ClC1=C(Cl)C(Cl)=CC=C1C2=CC=CC=C2Cl	291.992	4	0	194.7	0.32869	0.79117	232.61	234.7	0.5625	0.32486	0.73864	5.7428	-6.646	71.92	5.3889	15.4805	0.7033	-18.34	11.6571	21.0247	6.5089	42.4235	2.05
PCB-42	ClC1=C(Cl)C=CC=C1C2=CC=C(Cl)C=C2Cl	291.992	4	0	194.7	0.36036	0.78284	237.26	237.96	0.5625	0.34898	0.72591	5.7428	-6.646	71.92	5.0727	15.5994	0.68	-16.74	11.4539	19.447	3.8274	39.3404	2.05
PCB-43	ClC1=C(Cl)C=C(Cl)C=C1C2=CC=CC=C2Cl	291.992	4	0	194.7	0.39715	0.78242	235.94	235.8	0.5	0.32486	0.73945	5.7428	-6.646	71.92	5.1693	15.4052	0.6926	-16.74	11.3945	19.7298	4.4804	40.1318	2
PCB-44	ClC1=C(Cl)C=CC=C1C2=CC(Cl)=CC=C2Cl	291.992	4	0	194.7	0.38322	0.78301	237.13	237.85	0.5	0.34898	0.74106	5.7428	-6.646	71.92	5.1571	15.4551	0.6955	-16.74	11.4207	19.6544	3.7918	39.4347	1.86
PCB-45	ClC1=C(Cl)C=CC(Cl)=C1C2=CC=CC=C2Cl	291.992	4	0	194.7	0.54179	0.80415	231.38	238.6	0.5	0.32031	0.74264	5.7428	-6.646	71.92	1.313	1.1372	0.1135	9.857	-0.3929	16.7931	4.0937	32.9145	2
PCB-46	ClC1=C(Cl)C=CC=C1C2=C(Cl)C=CC=C2Cl	291.992	4	3	194.7	0.53705	0.80325	233.87	242.04	0.5	0.34413	0.71581	5.7428	-6.646	71.92	1.2944	1.1882	0.1146	9.8424	-0.4489	16.7145	3.5516	32.2568	1.97
PCB-47	ClC1=CC(Cl)=CC=C1C2=CC=C(Cl)C=C2Cl	291.992	4	8	194.7	0.2924	0.77692	239.08	237.98	0.625	0.34898	0.70798	5.7428	-6.646	71.92	4.1944	15.4252	0.6031	-15.14	10.5065	17.5614	1.7542	34.9049	1.91
PCB-48	ClC1=CC(Cl)=C(Cl)C=C1C2=CC=CC=C2Cl	291.992	4	0	194.7	0.34642	0.7823	235.91	235.69	0.5625	0.32486	0.72942	5.7428	-6.646	71.92	4.2831	15.4849	0.6341	-16.74	10.4999	18.6942	4.2582	37.1145	2.07
PCB-49	ClC1=CC(Cl)=CC=C1C2=CC(Cl)=CC=C2Cl	291.992	4	0	194.7	0.36317	0.77723	238.95	237.94	0.5625	0.34898	0.72502	5.7428	-6.646	71.92	4.2635	15.2866	0.6163	-15.14	10.4855	17.7542	1.6964	34.9627	2.02
PCB-50	ClC1=CC(Cl)=CC(Cl)=C1C2=CC=CC=C2Cl	291.992	4	3	194.7	0.49879	0.79808	234.23	240.27	0.5625	0.32031	0.72502	5.7428	-6.646	71.92	1.137	1.1918	0.0975	10.8123	-0.2904	15.7516	2.3912	31.091	1.91
PCB-51	ClC1=CC(Cl)=CC=C1C2=C(Cl)C=CC=C2Cl	291.992	4	3	194.7	0.49706	0.79759	235.7	242.31	0.5625	0.34413	0.69754	5.7428	-6.646	71.92	1.1212	1.2302	0.098	10.7894	-0.2613	15.6923	1.6554	30.3251	1.91
PCB-52	ClC1=CC=C(Cl)C=C1C2=CC(Cl)=CC=C2Cl	291.992	4	8	194.7	0.35226	0.77713	238.89	237.8	0.5	0.34898	0.7268	5.7428	-6.646	71.92	4.3321	15.152	0.6299	-15.14	10.4588	17.9486	1.6324	35.0138	1.79
PCB-53	ClC1=CC=C(Cl)C=C1C2=C(Cl)C=CC=C2Cl	291.992	4	3	194.7	0.5507	0.7967	235.71	241.92	0.5	0.34413	0.74025	5.7428	-6.646	71.92	1.1194	1.1851	0.0968	10.8535	-0.3659	15.7216	1.5075	30.1179	1.94
PCB-54	ClC1=CC=CC(Cl)=C1C2=C(Cl)C=CC=C2Cl	291.992	4	11	194.7	0.41886	0.81772	231	244.06	0.5	0.35744	0.70595	5.7428	-6.646	71.92	1.0012	0.6578	0.0881	16.428	-2.5887	16.2725	1.4775	33.3364	1.81
PCB-55	ClC1=C(Cl)C(Cl)=CC=C1C2=CC=CC(Cl)=C2	291.992	4	0	194.7	0.29211	0.77479	236.44	233.09	0.5625	0.36842	0.71581	5.7428	-6.646	71.92	3.4619	8.6631	0.4365	-19.4	7.6324	19.5624	6.4752	26.8315	2.04
PCB-56	ClC1=C(Cl)C=CC=C1C2=CC=C(Cl)C(Cl)=C2	291.992	4	0	194.7	0.31622	0.77045	239.72	235.96	0.5625	0.39545	0.71194	5.7428	-6.646	71.92	3.2443	9.0224	0.435	-19.4	7.5064	18.804	5.6676	25.2797	1.9
PCB-57	ClC1=C(Cl)C=C(Cl)C=C1C2=CC=CC(Cl)=C2	291.992	4	0	194.7	0.34375	0.76717	239.41	234	0.5	0.36842	0.72413	5.7428	-6.646	71.92	3.2702	8.5533	0.4224	-17.8	7.4734	18.3341	4.369	24.6224	1.99
PCB-58	ClC1=C(Cl)C=CC=C1C2=CC(Cl)=CC(Cl)=C2	291.992	4	3	194.7	0.31524	0.76677	240.76	235.8	0.5	0.39545	0.69426	5.7428	-6.646	71.92	3.2725	8.5656	0.4269	-17.8	7.4253	18.267	3.9403	24.0976	1.96
PCB-59	ClC1=C(Cl)C=CC(Cl)=C1C2=CC=CC(Cl)=C2	291.992	4	0	194.7	0.34475	0.78269	235.17	234.76	0.5	0.34589	0.73199	5.7428	-6.646	71.92	5.3661	15.9276	0.6915	-16.74	12.0986	20.1042	4.4292	41.8772	1.99
PCB-60	ClC1=C(Cl)C(Cl)=CC=C1C2=CC=C(Cl)C=C2	291.992	4	2	194.7	0.26547	0.7739	236.69	233.07	0.625	0.36842	0.69969	5.7428	-6.646	71.92	7.1959	2.7667	0.1409	-19.4	37.8759	18.5636	6.5505	53.6934	2.06
PCB-61	ClC1=C(Cl)C(Cl)=C(Cl)C=C1C2=CC=CC=C2	291.992	4	2	194.7	0.29259	0.77752	236.23	234.01	0.5625	0.3386	0.72502	5.7428	-6.646	71.92	7.1381	2.5895	0.1821	-21	37.8928	19.952	10.3051	57.0596	2.08
PCB-62	ClC1=C(Cl)C(Cl)=CC(Cl)=C1C2=CC=CC=C2	291.992	4	2	194.7	0.30383	0.7857	234.8	235.55	0.5625	0.31774	0.73783	5.7428	-6.646	71.92	5.5507	15.7905	0.6869	-18.34	12.33	21.8706	8.4192	46.3078	2.08
PCB-63	ClC1=C(Cl)C=C(Cl)C=C1C2=CC=C(Cl)C=C2	291.992	4	2	194.7	0.29784	0.7665	239.57	233.93	0.5625	0.36842	0.70595	5.7428	-6.646	71.92	3.1867	8.7575	0.4133	-17.8	7.437	18.0385	4.3222	24.3552	2.08
PCB-64	ClC1=C(Cl)C=CC(Cl)=C1C2=CC=C(Cl)C=C2	291.992	4	2	194.7	0.30934	0.78249	235.36	234.96	0.5625	0.34589	0.71292	5.7428	-6.646	71.92	5.2455	16.1837	0.676	-16.74	12.1159	19.7427	4.314	41.5377	2.08
PCB-65	ClC1=C(Cl)C=C(Cl)C(Cl)=C1C2=CC=CC=C2	291.992	4	6	194.7	0.34964	0.78551	234.56	235.11	0.5	0.31774	0.73114	5.7428	-6.646	71.92	6.1431	16.203	0.7479	-18.34	13.13	22.2703	8.3357	48.49	2.01
PCB-66	ClC1=CC(Cl)=CC=C1C2=CC=C(Cl)C(Cl)=C2	291.992	4	0	194.7	0.26656	0.76552	241.55	236.38	0.625	0.39545	0.71194	5.7428	-6.646	71.92	2.6194	8.8948	0.3757	-17.8	6.692	17.1417	3.6337	21.5574	2.04
PCB-67	ClC1=CC(Cl)=C(Cl)C=C1C2=CC=CC(Cl)=C2	291.992	4	0	194.7	0.30082	0.76614	239.76	234.04	0.5625	0.36842	0.70997	5.7428	-6.646	71.92	2.6582	8.6917	0.3803	-17.8	6.7176	17.4976	4.1867	22.3321	2.07
PCB-68	ClC1=CC(Cl)=CC=C1C2=CC(Cl)=CC(Cl)=C2	291.992	4	3	194.7	0.32333	0.76206	242.62	236.34	0.5625	0.39545	0.68629	5.7428	-6.646	71.92	2.6268	8.451	0.3658	-16.2	6.6173	16.5918	1.887	20.3397	1.99
PCB-69	ClC1=CC(Cl)=CC(Cl)=C1C2=CC=CC(Cl)=C2	291.992	4	3	194.7	0.30537	0.77528	238.25	236	0.5625	0.34589	0.71485	5.7428	-6.646	71.92	4.5399	15.5956	0.6101	-15.14	11.0818	18.231	2.5459	37.4643	1.99
PCB-70	ClC1=CC=C(Cl)C=C1C2=CC=C(Cl)C(Cl)=C2	291.992	4	0	194.7	0.31896	0.76556	241.42	236.21	0.5625	0.39545	0.72591	5.7428	-6.646	71.92	2.6657	8.7766	0.3837	-17.8	6.7413	17.3137	3.4949	21.5759	1.93
PCB-71	ClC1=CC=CC(Cl)=C1C2=CC=C(Cl)C(Cl)=C2	291.992	4	3	194.7	0.30817	0.7778	238.66	237.76	0.5625	0.37143	0.70075	5.7428	-6.646	71.92	4.5574	15.9785	0.6355	-16.74	11.1296	18.7712	3.7075	38.0397	2.04
PCB-72	ClC1=CC=C(Cl)C=C1C2=CC(Cl)=CC(Cl)=C2	291.992	4	3	194.7	0.35851	0.76194	242.54	236.18	0.5	0.39545	0.68861	5.7428	-6.646	71.92	2.6804	8.3326	0.3744	-16.2	6.6624	16.7611	1.7402	20.3512	1.93
PCB-73	ClC1=CC=CC(Cl)=C1C2=CC(Cl)=CC(Cl)=C2	291.992	4	6	194.7	0.33264	0.77479	239.64	237.84	0.5	0.37143	0.69646	5.7428	-6.646	71.92	4.6201	15.4911	0.6297	-15.14	11.0671	18.2853	1.9727	36.9261	1.9
PCB-74	ClC1=CC(Cl)=C(Cl)C=C1C2=CC=C(Cl)C=C2	291.992	4	2	194.7	0.26996	0.76585	239.91	234.13	0.625	0.36842	0.6909	5.7428	-6.646	71.92	2.584	8.8795	0.3722	-17.8	6.6853	17.2199	4.1344	22.0753	2.08
PCB-75	ClC1=CC(Cl)=CC(Cl)=C1C2=CC=C(Cl)C=C2	291.992	4	5	194.7	0.26839	0.77539	238.35	236.19	0.625	0.34589	0.69426	5.7428	-6.646	71.92	4.4292	15.8368	0.5961	-15.14	11.0982	17.8855	2.4277	37.1335	1.9
PCB-76	ClC1=CC=CC=C1C2=CC(Cl)=C(Cl)C(Cl)=C2	291.992	4	3	194.7	0.32326	0.7718	237.68	233.57	0.5625	0.36842	0.69754	5.7428	-6.646	71.92	2.8202	8.7958	0.4054	-19.4	6.7019	18.5661	6.3676	24.2569	2.04
PCB-77	ClC1=CC(C2=CC=C(Cl)C(Cl)=C2)=CC=C1Cl	291.992	4	8	194.7	0.085579	0.75987	241.88	234.25	0.625	0.38528	0.69426	5.7428	-6.646	71.92	1.612	4.0265	0.226	-20.46	3.2528	17.0493	5.581	11.2877	1.67
PCB-78	ClC1=CC(C2=CC=CC(Cl)=C2)=CC(Cl)=C1Cl	291.992	4	3	194.7	0.094954	0.76169	239.46	231.57	0.5625	0.35888	0.6766	5.7428	-6.646	71.92	1.7455	3.6755	0.2303	-20.46	3.2708	17.6594	6.3376	12.459	1.85
PCB-79	ClC1=CC(C2=CC(Cl)=CC(Cl)=C2)=CC=C1Cl	291.992	4	3	194.7	0.095172	0.75584	242.95	233.93	0.5625	0.38528	0.67534	5.7428	-6.646	71.92	1.5882	3.6065	0.2114	-18.86	3.2284	16.4512	3.7293	9.9551	1.85
PCB-80	ClC1=CC(C2=CC(Cl)=CC(Cl)=C2)=CC(Cl)=C1	291.992	4	11	194.7	0.10268	0.75238	244.02	233.87	0.5	0.38528	0.6715	5.7428	-6.646	71.92	1.569	3.1767	0.1966	-17.26	3.2039	15.8559	1.9096	8.6518	1.67
PCB-81	ClC1=CC(C2=CC=C(Cl)C=C2)=CC(Cl)=C1Cl	291.992	4	5	194.7	0.083822	0.76146	239.57	231.63	0.625	0.35888	0.655	5.7428	-6.646	71.92	1.6962	3.8172	0.2256	-20.46	3.2548	17.4636	6.3001	12.2976	1.85
PCB-82	ClC1=C(Cl)C(Cl)=CC=C1C2=CC=CC(Cl)=C2Cl	326.437	5	0	210.12	0.33122	0.78073	246.68	251.26	0.52941	0.33602	0.77052	6.3488	-7.382	76.93	6.4342	15.5953	0.7894	-19.94	12.5211	23.6167	9.5275	48.5442	2.05
PCB-83	ClC1=C(Cl)C=C(Cl)C=C1C2=CC=CC(Cl)=C2Cl	326.437	5	0	210.12	0.38838	0.7723	249.99	252.2	0.47059	0.33602	0.77181	6.3488	-7.382	76.93	6.2104	15.5253	0.78	-18.34	12.2543	22.3072	7.5249	46.2622	2
PCB-84	ClC1=C(Cl)C=CC(Cl)=C1C2=CC=CC(Cl)=C2Cl	326.437	5	0	210.12	0.54619	0.79234	245.5	255.04	0.47059	0.33133	0.77562	6.3488	-7.382	76.93	1.5033	1.141	0.1384	8.9451	-0.8321	18.2974	6.833	36.0261	2
PCB-85	ClC1=C(Cl)C(Cl)=CC=C1C2=CC=C(Cl)C=C2Cl	326.437	5	0	210.12	0.3082	0.7748	248.55	251.24	0.58824	0.33602	0.75619	6.3488	-7.382	76.93	5.4405	15.5059	0.7069	-18.34	11.5312	21.6046	7.4418	43.8909	2.05
PCB-86	ClC1=C(Cl)C(Cl)=C(Cl)C=C1C2=CC=CC=C2Cl	326.437	5	0	210.12	0.36369	0.77833	247.7	251.66	0.52941	0.31243	0.76921	6.3488	-7.382	76.93	5.7016	15.1228	0.7311	-19.94	11.5627	23.4982	10.7883	47.4646	2.07
PCB-87	ClC1=C(Cl)C(Cl)=CC=C1C2=CC(Cl)=CC=C2Cl	326.437	5	0	210.12	0.33887	0.77518	248.44	251.26	0.52941	0.33602	0.76723	6.3488	-7.382	76.93	5.5292	15.3541	0.7229	-18.34	11.4978	21.8201	7.4078	43.9919	2.07
PCB-88	ClC1=C(Cl)C(Cl)=CC(Cl)=C1C2=CC=CC=C2Cl	326.437	5	0	210.12	0.49672	0.79152	246.6	256.37	0.52941	0.30805	0.77872	6.3488	-7.382	76.93	1.5465	1.0898	0.138	8.4819	-0.6695	18.6292	8.2911	37.507	2.07
PCB-89	ClC1=C(Cl)C(Cl)=CC=C1C2=C(Cl)C=CC=C2Cl	326.437	5	3	210.12	0.44512	0.79328	245.25	255.11	0.52941	0.33133	0.74806	6.3488	-7.382	76.93	1.525	1.2367	0.1425	8.4065	-0.6862	18.4183	7.0028	36.0456	2.05
PCB-90	ClC1=C(Cl)C=C(Cl)C=C1C2=CC=C(Cl)C=C2Cl	326.437	5	0	210.12	0.37123	0.76691	251.85	252.35	0.52941	0.33602	0.7569	6.3488	-7.382	76.93	5.2214	15.4294	0.6963	-16.74	11.2675	20.3086	5.4203	41.6036	2.07
PCB-91	ClC1=C(Cl)C=CC(Cl)=C1C2=CC=C(Cl)C=C2Cl	326.437	5	0	210.12	0.5066	0.78771	247.2	255.44	0.52941	0.33133	0.76043	6.3488	-7.382	76.93	1.3362	1.1431	0.1217	9.9329	-0.6398	17.2918	4.949	34.1349	2.07
PCB-92	ClC1=C(Cl)C=C(Cl)C=C1C2=CC(Cl)=CC=C2Cl	326.437	5	0	210.12	0.40847	0.76717	251.68	252.22	0.47059	0.33602	0.76987	6.3488	-7.382	76.93	5.3042	15.2797	0.7118	-16.74	11.2356	20.5211	5.3817	41.6941	2
PCB-93	ClC1=C(Cl)C=C(Cl)C(Cl)=C1C2=CC=CC=C2Cl	326.437	5	4	210.12	0.53455	0.79107	246.31	255.7	0.47059	0.30805	0.76987	6.3488	-7.382	76.93	1.5205	0.9944	0.1345	9.0345	-0.8587	18.5116	8.0594	37.3963	2
PCB-94	ClC1=C(Cl)C=C(Cl)C=C1C2=C(Cl)C=CC=C2Cl	326.437	5	3	210.12	0.56407	0.78393	248.72	255.95	0.47059	0.33133	0.74882	6.3488	-7.382	76.93	1.3283	1.1139	0.1212	9.972	-0.8238	17.3048	4.9334	33.9498	2
PCB-95	ClC1=C(Cl)C=CC(Cl)=C1C2=CC(Cl)=CC=C2Cl	326.437	5	0	210.12	0.59253	0.78774	247.02	255.17	0.47059	0.33133	0.77436	6.3488	-7.382	76.93	1.3339	1.1038	0.1205	9.9858	-0.7413	17.3177	4.8141	33.9346	2
PCB-96	ClC1=C(Cl)C=CC(Cl)=C1C2=C(Cl)C=CC=C2Cl	326.437	5	3	210.12	0.60157	0.80686	242.39	257.12	0.47059	0.34419	0.7473	6.3488	-7.382	76.93	1.1915	0.7182	0.1129	15.3351	-3.0645	17.843	4.6679	36.804	2
PCB-97	ClC1=CC(Cl)=C(Cl)C=C1C2=CC=CC(Cl)=C2Cl	326.437	5	0	210.12	0.35145	0.77175	250.22	252.27	0.52941	0.33602	0.7679	6.3488	-7.382	76.93	5.2344	15.6671	0.7175	-18.34	11.3083	21.1819	7.294	43.0632	2.07
PCB-98	ClC1=CC(Cl)=CC(Cl)=C1C2=CC=CC(Cl)=C2Cl	326.437	5	3	210.12	0.54641	0.78577	248.38	256.32	0.52941	0.33133	0.73864	6.3488	-7.382	76.93	1.333	1.16	0.1225	9.919	-0.7087	17.2735	5.145	34.2443	2.05
PCB-99	ClC1=CC(Cl)=C(Cl)C=C1C2=CC=C(Cl)C=C2Cl	326.437	5	0	210.12	0.32506	0.76673	251.87	252.29	0.58824	0.33602	0.74806	6.3488	-7.382	76.93	4.3334	15.5136	0.6383	-16.74	10.3673	19.2644	5.1976	38.5745	2.07
PCB-100	ClC1=CC(Cl)=CC(Cl)=C1C2=CC=C(Cl)C=C2Cl	326.437	5	3	210.12	0.46884	0.78031	250.29	256.59	0.58824	0.33133	0.74421	6.3488	-7.382	76.93	1.1595	1.1896	0.1056	10.8844	-0.5246	16.2545	3.2521	32.3211	1.91
PCB-101	ClC1=CC(Cl)=C(Cl)C=C1C2=CC(Cl)=CC=C2Cl	326.437	5	0	210.12	0.36053	0.76673	251.8	252.18	0.52941	0.33602	0.76113	6.3488	-7.382	76.93	4.4076	15.3757	0.6519	-16.74	10.3372	19.4594	5.1367	38.6284	2.07
PCB-102	ClC1=CC(Cl)=C(Cl)C=C1C2=C(Cl)C=CC=C2Cl	326.437	5	3	210.12	0.47068	0.7841	248.7	255.99	0.52941	0.33133	0.73945	6.3488	-7.382	76.93	1.2377	1.458	0.1245	9.3114	-0.5947	17.0324	4.8966	33.4659	2.07
PCB-103	ClC1=CC(Cl)=CC(Cl)=C1C2=CC(Cl)=CC=C2Cl	326.437	5	3	210.12	0.55309	0.78001	250.18	256.27	0.52941	0.33133	0.75973	6.3488	-7.382	76.93	1.1593	1.147	0.1046	10.9471	-0.6337	16.2825	3.1087	32.1154	2.02
PCB-104	ClC1=CC(Cl)=CC(Cl)=C1C2=C(Cl)C=CC=C2Cl	326.437	5	6	210.12	0.55065	0.80163	244.93	258.63	0.52941	0.34419	0.73028	6.3488	-7.382	76.93	1.038	0.6309	0.0968	16.4983	-2.878	16.8354	2.9983	35.2198	1.91
PCB-105	ClC1=C(Cl)C(Cl)=CC=C1C2=CC=C(Cl)C(Cl)=C2	326.437	5	0	210.12	0.27222	0.76354	251.15	249.64	0.58824	0.38094	0.73618	6.3488	-7.382	76.93	6.5953	2.6607	0.2261	-21	36.3133	20.4377	9.4333	54.6664	2.04
PCB-106	ClC1=C(Cl)C(Cl)=C(Cl)C=C1C2=CC=CC(Cl)=C2	326.437	5	0	210.12	0.31127	0.76277	252.06	250.61	0.52941	0.35448	0.75032	6.3488	-7.382	76.93	4.5357	3.6752	0.23	-21	30.2581	21.6222	10.7285	50.0498	2.07
PCB-107	ClC1=C(Cl)C=C(Cl)C=C1C2=CC=C(Cl)C(Cl)=C2	326.437	5	0	210.12	0.32412	0.75684	254.07	250.68	0.52941	0.38094	0.74343	6.3488	-7.382	76.93	7.3441	2.732	0.1746	-19.4	37.5705	18.9455	7.297	54.6637	2.07
PCB-108	ClC1=C(Cl)C(Cl)=CC=C1C2=CC(Cl)=CC(Cl)=C2	326.437	5	3	210.12	0.2967	0.76018	252.19	249.54	0.52941	0.38094	0.72141	6.3488	-7.382	76.93	7.3448	2.7147	0.1898	-19.4	37.5056	19.2392	7.627	55.221	2.04
PCB-109	ClC1=C(Cl)C(Cl)=CC(Cl)=C1C2=CC=CC(Cl)=C2	326.437	5	0	210.12	0.31651	0.77014	250.61	252.07	0.52941	0.33273	0.76319	6.3488	-7.382	76.93	5.7068	15.6387	0.7082	-18.34	12.196	22.6695	8.7755	47.3547	2.07
PCB-110	ClC1=C(Cl)C=CC(Cl)=C1C2=CC=C(Cl)C(Cl)=C2	326.437	5	0	210.12	0.32315	0.77105	249.91	251.45	0.52941	0.35771	0.75107	6.3488	-7.382	76.93	5.4501	16.2432	0.7165	-18.34	12.0139	21.4082	7.2331	44.7249	2.07
PCB-111	ClC1=C(Cl)C=C(Cl)C=C1C2=CC(Cl)=CC(Cl)=C2	326.437	5	3	210.12	0.36472	0.75296	255.14	250.32	0.47059	0.38094	0.72942	6.3488	-7.382	76.93	3.3835	8.4192	0.4395	-17.8	7.304	19.0999	5.464	26.31	1.99
PCB-112	ClC1=C(Cl)C=C(Cl)C=C1C2=C(Cl)C=CC(Cl)=C2	326.437	5	0	210.12	0.40847	0.76717	251.68	252.22	0.47059	0.33602	0.76987	6.3488	-7.382	76.93	1.3711	1.5995	0.1242	4.8021	0.4128	17.0884	5.0757	30.4737	2
PCB-113	ClC1=C(Cl)C=CC=C1C2=C(Cl)C(Cl)=CC(Cl)=C2	326.437	5	0	210.12	0.38838	0.7723	249.99	252.2	0.47059	0.33602	0.77181	6.3488	-7.382	76.93	1.555	1.5071	0.1415	4.0037	0.313	18.0773	7.1296	32.7273	2
PCB-114	ClC1=C(Cl)C(Cl)=C(Cl)C=C1C2=CC=C(Cl)C=C2	326.437	5	2	210.12	0.27507	0.7623	252.28	250.72	0.58824	0.35448	0.73536	6.3488	-7.382	76.93	3.6563	8.5855	0.4506	-21	7.5748	21.648	10.6108	31.5259	2.08
PCB-115	ClC1=C(Cl)C(Cl)=CC(Cl)=C1C2=CC=C(Cl)C=C2	326.437	5	2	210.12	0.28556	0.76938	250.86	252.07	0.58824	0.33273	0.74806	6.3488	-7.382	76.93	5.586	15.8997	0.6925	-18.34	12.2203	22.2934	8.6551	47.0069	2.08
PCB-116	ClC1=C(Cl)C(Cl)=C(Cl)C(Cl)=C1C2=CC=CC=C2	326.437	5	6	210.12	0.32002	0.78068	247.28	252.15	0.52941	0.30528	0.74264	6.3488	-7.382	76.93	7.0357	14.8646	0.7563	-21.54	13.7277	27.937	15.6144	58.3955	2.08
PCB-117	ClC1=C(Cl)C=C(Cl)C(Cl)=C1C2=CC=C(Cl)C=C2	326.437	5	6	210.12	0.32691	0.76981	250.59	251.88	0.52941	0.33273	0.74185	6.3488	-7.382	76.93	6.1767	16.3033	0.7526	-18.34	13.0333	22.6975	8.575	49.1984	2.08
PCB-118	ClC1=CC(Cl)=C(Cl)C=C1C2=CC=C(Cl)C(Cl)=C2	326.437	5	0	210.12	0.28262	0.75597	254.4	250.73	0.58824	0.38094	0.73114	6.3488	-7.382	76.93	7.4868	2.7882	0.1677	-19.4	37.6426	17.0939	7.0567	52.8359	2.07
PCB-119	ClC1=CC(Cl)=CC(Cl)=C1C2=CC=C(Cl)C(Cl)=C2	326.437	5	3	210.12	0.2905	0.76475	252.8	252.7	0.58824	0.35771	0.73618	6.3488	-7.382	76.93	4.6289	15.925	0.6362	-16.74	10.9796	19.5266	5.3495	40.3058	2.04
PCB-120	ClC1=CC(Cl)=C(Cl)C=C1C2=CC(Cl)=CC(Cl)=C2	326.437	5	3	210.12	0.31014	0.75264	255.54	250.75	0.52941	0.38094	0.71581	6.3488	-7.382	76.93	2.7584	8.5715	0.3962	-17.8	6.5504	18.2387	5.2607	23.9759	2.07
PCB-121	ClC1=CC(Cl)=CC(Cl)=C1C2=CC(Cl)=CC(Cl)=C2	326.437	5	6	210.12	0.31964	0.76097	254.02	252.65	0.52941	0.35771	0.72049	6.3488	-7.382	76.93	4.6922	15.4293	0.6299	-15.14	10.9215	19.0453	3.6201	39.1982	1.99
PCB-122	ClC1=C(Cl)C=CC=C1C2=CC(Cl)=C(Cl)C(Cl)=C2	326.437	5	3	210.12	0.34209	0.76208	251.82	249.92	0.52941	0.38094	0.73783	6.3488	-7.382	76.93	7.1105	2.6457	0.2067	-21	37.539	20.4265	9.5367	56.4651	2.04
PCB-123	ClC1=CC(Cl)=CC=C1C2=CC(Cl)=C(Cl)C(Cl)=C2	326.437	5	3	210.12	0.30391	0.75719	253.63	250.2	0.58824	0.38094	0.71956	6.3488	-7.382	76.93	7.5371	2.7906	0.1731	-19.4	37.4838	17.2941	7.3174	53.1961	2.04
PCB-124	ClC1=CC=C(Cl)C=C1C2=CC(Cl)=C(Cl)C(Cl)=C2	326.437	5	3	210.12	0.34257	0.75771	253.54	250.32	0.52941	0.38094	0.73369	6.3488	-7.382	76.93	7.4586	2.789	0.1743	-19.4	37.4727	17.3537	7.1557	53.0041	2.07
PCB-125	ClC1=CC=CC(Cl)=C1C2=CC(Cl)=C(Cl)C(Cl)=C2	326.437	5	6	210.12	0.32435	0.76908	250.73	251.72	0.52941	0.35771	0.70898	6.3488	-7.382	76.93	4.8428	15.8259	0.6741	-18.34	11.0127	20.8589	7.4152	42.2897	2.04
PCB-126	ClC1=CC(C2=CC=C(Cl)C(Cl)=C2)=CC(Cl)=C1Cl	326.437	5	3	210.12	0.090367	0.75149	254.12	248.1	0.58824	0.3711	0.70181	6.3488	-7.382	76.93	1.8373	4.0222	0.2571	-22.06	3.1597	18.9342	9.1795	15.3299	1.85
PCB-127	ClC1=CC(C2=CC(Cl)=CC(Cl)=C2)=CC(Cl)=C1Cl	326.437	5	6	210.12	0.099153	0.74818	255.19	248.02	0.52941	0.3711	0.68393	6.3488	-7.382	76.93	1.8155	3.5875	0.2422	-20.46	3.1391	18.3418	7.367	14.0332	1.85
PCB-128	ClC1=C(Cl)C(Cl)=CC=C1C2=CC=C(Cl)C(Cl)=C2Cl	360.882	6	9	225.54	0.28253	0.77229	258.08	264.52	0.55556	0.34538	0.79328	6.9548	-8.118	81.94	6.8222	15.4628	0.8158	-21.54	12.6183	25.8263	13.2091	53.2145	2.05
PCB-129	ClC1=C(Cl)C(Cl)=C(Cl)C=C1C2=CC=CC(Cl)=C2Cl	360.882	6	0	225.54	0.34324	0.76838	261.79	268.2	0.5	0.32417	0.79764	6.9548	-8.118	81.94	6.7739	15.1921	0.8186	-21.54	12.4278	26.1482	13.906	53.7266	2.07
PCB-130	ClC1=C(Cl)C(Cl)=CC=C1C2=CC(Cl)=CC(Cl)=C2Cl	360.882	6	0	225.54	0.35046	0.76496	260.99	265.2	0.5	0.34538	0.78295	6.9548	-8.118	81.94	6.602	15.3926	0.8069	-19.94	12.3429	24.5183	11.2122	50.9348	2.07
PCB-131	ClC1=C(Cl)C(Cl)=CC(Cl)=C1C2=CC=CC(Cl)=C2Cl	360.882	6	0	225.54	0.50118	0.77994	260.67	272.52	0.5	0.31964	0.80649	6.9548	-8.118	81.94	1.7437	1.1277	0.1638	7.5183	-1.0913	20.115	11.098	40.6753	2.07
PCB-132	ClC1=C(Cl)C(Cl)=CC=C1C2=C(Cl)C=CC(Cl)=C2Cl	360.882	6	0	225.54	0.48188	0.78346	256.65	268.04	0.5	0.34057	0.78706	6.9548	-8.118	81.94	1.7318	1.2074	0.1666	7.5016	-1.0744	19.9898	10.3489	39.8717	2.07
PCB-133	ClC1=C(Cl)C=C(Cl)C=C1C2=CC(Cl)=CC(Cl)=C2Cl	360.882	6	9	225.54	0.36314	0.75761	264.13	266.11	0.44444	0.34538	0.78413	6.9548	-8.118	81.94	6.3835	15.3349	0.7984	-18.34	12.0589	23.1995	9.2112	48.6464	2
PCB-134	ClC1=C(Cl)C=C(Cl)C(Cl)=C1C2=CC=CC(Cl)=C2Cl	360.882	6	4	225.54	0.53519	0.77976	260.46	272.09	0.44444	0.31964	0.79818	6.9548	-8.118	81.94	1.7034	1.0482	0.1594	8.119	-1.3411	19.9897	10.862	40.5405	2
PCB-135	ClC1=C(Cl)C=C(Cl)C=C1C2=C(Cl)C=CC(Cl)=C2Cl	360.882	6	0	225.54	0.47099	0.77524	259.76	268.65	0.44444	0.34057	0.78763	6.9548	-8.118	81.94	1.5382	1.0865	0.1452	9.0571	-1.2097	18.8765	8.2987	37.7924	2
PCB-136	ClC1=C(Cl)C=CC(Cl)=C1C2=C(Cl)C=CC(Cl)=C2Cl	360.882	6	9	225.54	0.43069	0.79586	253.65	269.63	0.44444	0.35376	0.78821	6.9548	-8.118	81.94	1.3807	0.8223	0.1379	14.1849	-3.5286	19.3897	7.9201	40.307	2
PCB-137	ClC1=C(Cl)C(Cl)=C(Cl)C=C1C2=CC=C(Cl)C=C2Cl	360.882	6	0	225.54	0.34132	0.76329	263.65	268.38	0.55556	0.32417	0.78354	6.9548	-8.118	81.94	5.7555	15.1524	0.7347	-19.94	11.4282	24.0807	11.7907	49.0022	2.07
PCB-138	ClC1=C(Cl)C(Cl)=CC=C1C2=CC(Cl)=C(Cl)C=C2Cl	360.882	6	0	225.54	0.3263	0.7642	261.53	265.63	0.55556	0.34538	0.78992	6.9548	-8.118	81.94	5.61	15.561	0.7448	-19.94	11.3848	23.3534	10.9749	47.6891	2.07
PCB-139	ClC1=C(Cl)C(Cl)=CC(Cl)=C1C2=CC=C(Cl)C=C2Cl	360.882	6	0	225.54	0.46698	0.77543	262.44	272.91	0.55556	0.31964	0.79273	6.9548	-8.118	81.94	1.5755	1.1105	0.1468	8.5248	-0.8979	19.1197	9.219	38.7986	2.07
PCB-140	ClC1=C(Cl)C(Cl)=CC=C1C2=C(Cl)C=C(Cl)C=C2Cl	360.882	6	3	225.54	0.38036	0.77688	259.72	269.44	0.55556	0.34057	0.76657	6.9548	-8.118	81.94	1.5631	1.2105	0.1506	8.4969	-0.9542	18.9711	8.6665	38.1046	2.05
PCB-141	ClC1=C(Cl)C(Cl)=C(Cl)C=C1C2=CC(Cl)=CC=C2Cl	360.882	6	0	225.54	0.36583	0.76352	263.53	268.31	0.5	0.32417	0.79438	6.9548	-8.118	81.94	5.845	14.9945	0.751	-19.94	11.3938	24.3024	11.7543	49.101	2.07
PCB-142	ClC1=C(Cl)C(Cl)=C(Cl)C(Cl)=C1C2=CC=CC=C2Cl	360.882	6	4	225.54	0.49993	0.78526	259.11	272.85	0.5	0.29688	0.78763	6.9548	-8.118	81.94	2.0979	0.5432	0.1687	6.2432	-1.1516	22.3364	15.0577	45.2954	2.07
PCB-143	ClC1=C(Cl)C(Cl)=C(Cl)C=C1C2=C(Cl)C=CC=C2Cl	360.882	6	3	225.54	0.47248	0.77923	260.47	271.83	0.5	0.31964	0.77687	6.9548	-8.118	81.94	1.757	1.1812	0.1668	6.9803	-1.0737	20.3093	11.0745	40.3955	2.07
PCB-144	ClC1=C(Cl)C(Cl)=CC(Cl)=C1C2=CC(Cl)=CC=C2Cl	360.882	6	0	225.54	0.54463	0.77433	262.47	272.37	0.5	0.31964	0.80395	6.9548	-8.118	81.94	1.5736	1.0724	0.1456	8.6031	-1.0215	19.1397	9.0849	38.5979	2.07
PCB-145	ClC1=C(Cl)C(Cl)=CC(Cl)=C1C2=C(Cl)C=CC=C2Cl	360.882	6	3	225.54	0.5537	0.79333	257.46	274.42	0.5	0.33208	0.78531	6.9548	-8.118	81.94	1.4309	0.7401	0.1403	13.8797	-3.3712	19.6414	8.8484	41.3095	2.07
PCB-146	ClC1=C(Cl)C=C(Cl)C=C1C2=CC(Cl)=C(Cl)C=C2Cl	360.882	6	0	225.54	0.40068	0.75719	264.69	266.73	0.5	0.34538	0.79217	6.9548	-8.118	81.94	5.3828	15.4905	0.7338	-18.34	11.1201	22.0514	8.9555	45.3941	2.07
PCB-147	ClC1=C(Cl)C=C(Cl)C(Cl)=C1C2=CC=C(Cl)C=C2Cl	360.882	6	4	225.54	0.50017	0.77547	262.04	272.31	0.5	0.31964	0.78472	6.9548	-8.118	81.94	1.546	1.013	0.1431	9.0954	-1.1033	19.003	8.9861	38.6833	2.07
PCB-148	ClC1=C(Cl)C=C(Cl)C=C1C2=C(Cl)C=C(Cl)C=C2Cl	360.882	6	3	225.54	0.55344	0.76862	263.06	270.28	0.5	0.34057	0.76723	6.9548	-8.118	81.94	1.3743	1.0975	0.1297	10.0105	-1.0628	17.8569	6.6093	36.0156	2.07
PCB-149	ClC1=C(Cl)C=CC(Cl)=C1C2=CC(Cl)=C(Cl)C=C2Cl	360.882	6	0	225.54	0.50991	0.77532	259.94	268.96	0.5	0.34057	0.79656	6.9548	-8.118	81.94	1.4512	1.3877	0.1484	8.4637	-0.9942	18.6199	8.2704	37.3471	2.07
PCB-150	ClC1=C(Cl)C=CC(Cl)=C1C2=C(Cl)C=C(Cl)C=C2Cl	360.882	6	3	225.54	0.56059	0.7909	256.61	271.8	0.5	0.35376	0.76657	6.9548	-8.118	81.94	1.2312	0.7059	0.122	15.3686	-3.332	18.3965	6.2619	38.7542	2.07
PCB-151	ClC1=C(Cl)C=C(Cl)C(Cl)=C1C2=CC(Cl)=CC=C2Cl	360.882	6	4	225.54	0.5785	0.77498	262.15	272.23	0.44444	0.31964	0.7971	6.9548	-8.118	81.94	1.5446	0.9813	0.1419	9.1444	-1.2081	19.0244	8.8507	38.4791	2
PCB-152	ClC1=C(Cl)C=C(Cl)C(Cl)=C1C2=C(Cl)C=CC=C2Cl	360.882	6	7	225.54	0.59437	0.79162	257.58	273.72	0.44444	0.33208	0.77499	6.9548	-8.118	81.94	1.3821	0.7451	0.1356	14.1997	-3.5617	19.5165	8.6008	41.0181	2
PCB-153	ClC1=CC(Cl)=C(Cl)C=C1C2=CC(Cl)=C(Cl)C=C2Cl	360.882	6	9	225.54	0.30984	0.75635	264.86	266.54	0.55556	0.34538	0.78472	6.9548	-8.118	81.94	4.4834	15.6027	0.6743	-18.34	10.2163	20.966	8.7072	42.31	2.07
PCB-154	ClC1=CC(Cl)=C(Cl)C=C1C2=C(Cl)C=C(Cl)C=C2Cl	360.882	6	3	225.54	0.37138	0.76764	263.08	269.8	0.55556	0.34057	0.78354	6.9548	-8.118	81.94	1.2821	1.4355	0.1328	9.366	-0.84	17.5881	6.5733	35.5378	2.07
PCB-155	ClC1=CC(Cl)=CC(Cl)=C1C2=C(Cl)C=C(Cl)C=C2Cl	360.882	6	12	225.54	0.36707	0.78252	259.66	272.29	0.55556	0.35376	0.75107	6.9548	-8.118	81.94	1.0795	0.61	0.1059	16.5598	-3.1622	17.3908	4.596	37.1797	1.91
PCB-156	ClC1=C(Cl)C(Cl)=C(Cl)C=C1C2=CC=C(Cl)C(Cl)=C2	360.882	6	0	225.54	0.29422	0.75254	266.75	267.37	0.55556	0.36766	0.76657	6.9548	-8.118	81.94	3.8273	8.6955	0.4846	-22.6	7.5226	23.2578	13.5539	34.7417	2.07
PCB-157	ClC1=C(Cl)C(Cl)=CC=C1C2=CC(Cl)=C(Cl)C(Cl)=C2	360.882	6	3	225.54	0.26484	0.75554	263.19	263.61	0.55556	0.39142	0.74421	6.9548	-8.118	81.94	3.8059	8.8944	0.4978	-22.6	7.4113	22.891	13.0815	33.9819	2.04
PCB-158	ClC1=C(Cl)C(Cl)=CC(Cl)=C1C2=CC=C(Cl)C(Cl)=C2	360.882	6	0	225.54	0.29832	0.75924	265.26	268.69	0.55556	0.34516	0.77872	6.9548	-8.118	81.94	5.7932	15.9536	0.7331	-19.94	12.1122	23.9736	11.6424	50.268	2.07
PCB-159	ClC1=C(Cl)C(Cl)=C(Cl)C=C1C2=CC(Cl)=CC(Cl)=C2	360.882	6	3	225.54	0.32068	0.74937	267.83	267.29	0.5	0.36766	0.75474	6.9548	-8.118	81.94	3.8584	8.2183	0.4766	-21	7.4535	22.7345	11.8276	33.569	2.07
PCB-160	ClC1=C(Cl)C(Cl)=C(Cl)C(Cl)=C1C2=CC=CC(Cl)=C2	360.882	6	4	225.54	0.33774	0.76458	263.25	268.44	0.5	0.32073	0.7679	6.9548	-8.118	81.94	7.223	14.6746	0.7799	-21.54	13.5992	28.7868	16.0539	59.5774	2.07
PCB-161	ClC1=C(Cl)C(Cl)=CC(Cl)=C1C2=CC(Cl)=CC(Cl)=C2	360.882	6	3	225.54	0.32646	0.75614	266.41	268.78	0.5	0.34516	0.76723	6.9548	-8.118	81.94	5.8851	15.4362	0.7299	-18.34	12.0466	23.5241	9.938	49.2199	2.07
PCB-162	ClC1=C(Cl)C=C(Cl)C=C1C2=CC(Cl)=C(Cl)C(Cl)=C2	360.882	6	3	225.54	0.35061	0.74858	266.15	264.36	0.5	0.39142	0.75329	6.9548	-8.118	81.94	3.6125	8.7785	0.4835	-21	7.2512	21.6609	10.9872	31.7737	2.07
PCB-163	ClC1=C(Cl)C=C(Cl)C(Cl)=C1C2=CC=C(Cl)C(Cl)=C2	360.882	6	4	225.54	0.34469	0.76085	264.94	269.05	0.5	0.34516	0.77436	6.9548	-8.118	81.94	6.4087	16.3308	0.7956	-19.94	12.9275	24.409	11.5869	52.5185	2.07
PCB-164	ClC1=C(Cl)C=CC(Cl)=C1C2=CC(Cl)=C(Cl)C(Cl)=C2	360.882	6	3	225.54	0.34555	0.76183	262.02	265.13	0.5	0.36762	0.75832	6.9548	-8.118	81.94	5.7687	16.0595	0.7576	-19.94	11.8873	23.5412	11.0353	49.1095	2.07
PCB-165	ClC1=C(Cl)C=C(Cl)C(Cl)=C1C2=CC(Cl)=CC(Cl)=C2	360.882	6	7	225.54	0.38439	0.75615	266.14	268.38	0.44444	0.34516	0.76251	6.9548	-8.118	81.94	6.506	15.8122	0.7933	-18.34	12.8574	23.96	9.8811	51.47	1.99
PCB-166	ClC1=C(Cl)C(Cl)=C(Cl)C(Cl)=C1C2=CC=C(Cl)C=C2	360.882	6	6	225.54	0.30082	0.76511	263.26	268.74	0.55556	0.32073	0.75255	6.9548	-8.118	81.94	7.0748	14.973	0.7608	-21.54	13.6303	28.3583	15.9096	59.1668	2.08
PCB-167	ClC1=CC(Cl)=C(Cl)C=C1C2=CC(Cl)=C(Cl)C(Cl)=C2	360.882	6	3	225.54	0.27722	0.74829	266.55	264.81	0.55556	0.39142	0.76113	6.9548	-8.118	81.94	2.9875	8.9514	0.4407	-21	6.4887	20.7763	10.7788	29.4234	2.07
PCB-168	ClC1=CC(Cl)=CC(Cl)=C1C2=CC(Cl)=C(Cl)C(Cl)=C2	360.882	6	6	225.54	0.29544	0.75597	264.93	266.45	0.55556	0.36762	0.73199	6.9548	-8.118	81.94	4.9183	15.7632	0.6745	-18.34	10.869	21.6155	9.1273	44.6277	2.04
PCB-169	ClC1=C(Cl)C=C(C2=CC(Cl)=C(Cl)C(Cl)=C2)C=C1Cl	360.882	6	12	225.54	0.092088	0.74395	266.1	261.85	0.55556	0.38134	0.71194	6.9548	-8.118	81.94	2.057	4.0068	0.2873	-23.66	3.0685	20.8318	12.8889	19.4803	1.85
PCB-170	ClC1=C(Cl)C(Cl)=C(Cl)C=C1C2=CC=C(Cl)C(Cl)=C2Cl	395.327	7	0	240.96	0.33476	0.76113	273.21	281.91	0.52632	0.33408	0.81672	7.5608	-8.854	86.95	7.1774	15.0493	0.8459	-23.14	12.5173	28.3719	17.6528	58.4746	2.07
PCB-171	ClC1=C(Cl)C(Cl)=CC(Cl)=C1C2=CC=C(Cl)C(Cl)=C2Cl	395.327	7	0	240.96	0.44275	0.77099	272.04	285.56	0.52632	0.32942	0.82494	7.5608	-8.854	86.95	1.9683	1.2	0.1922	6.109	-1.3605	21.7987	14.6783	44.586	2.07
PCB-172	ClC1=C(Cl)C(Cl)=C(Cl)C=C1C2=CC(Cl)=CC(Cl)=C2Cl	395.327	7	0	240.96	0.34162	0.75483	276.05	282.76	0.47368	0.33408	0.808	7.5608	-8.854	86.95	6.9448	14.9902	0.8367	-21.54	12.241	27.0558	15.6572	56.1857	2.07
PCB-173	ClC1=C(Cl)C(Cl)=C(Cl)C(Cl)=C1C2=CC=CC(Cl)=C2Cl	395.327	7	4	240.96	0.50266	0.77345	273.29	288.91	0.47368	0.3089	0.8153	7.5608	-8.854	86.95	2.2799	0.6438	0.1948	5.2909	-1.6309	23.7844	17.9144	48.4773	2.07
PCB-174	ClC1=C(Cl)C(Cl)=C(Cl)C=C1C2=C(Cl)C=CC(Cl)=C2Cl	395.327	7	0	240.96	0.39657	0.77165	271.64	285.29	0.47368	0.32942	0.81145	7.5608	-8.854	86.95	1.9661	1.1789	0.1914	6.0596	-1.4684	21.8625	14.4991	44.2892	2.07
PCB-175	ClC1=C(Cl)C(Cl)=CC(Cl)=C1C2=CC(Cl)=CC(Cl)=C2Cl	395.327	7	0	240.96	0.43312	0.76361	275.23	286.43	0.47368	0.32942	0.81625	7.5608	-8.854	86.95	1.7777	1.0759	0.1708	7.665	-1.4972	20.6851	12.635	42.5122	2.07
PCB-176	ClC1=C(Cl)C(Cl)=CC(Cl)=C1C2=C(Cl)C=CC(Cl)=C2Cl	395.327	7	0	240.96	0.40493	0.78208	268.98	286.84	0.47368	0.34221	0.81859	7.5608	-8.854	86.95	1.6205	0.8633	0.1659	12.7272	-3.845	21.1731	12.1645	44.8695	2.07
PCB-177	ClC1=C(Cl)C=C(Cl)C(Cl)=C1C2=CC=C(Cl)C(Cl)=C2Cl	395.327	7	4	240.96	0.47059	0.77247	271.63	285.72	0.47368	0.32942	0.79438	7.5608	-8.854	86.95	1.9356	1.1368	0.1882	6.6398	-1.5724	21.6698	14.4436	44.4415	2.07
PCB-178	ClC1=C(Cl)C=C(Cl)C(Cl)=C1C2=CC(Cl)=CC(Cl)=C2Cl	395.327	7	4	240.96	0.56164	0.76468	274.84	286.42	0.42105	0.32942	0.8085	7.5608	-8.854	86.95	1.745	1.0123	0.1667	8.1767	-1.691	20.559	12.4006	42.3693	2
PCB-179	ClC1=C(Cl)C=C(Cl)C(Cl)=C1C2=C(Cl)C=CC(Cl)=C2Cl	395.327	7	4	240.96	0.59966	0.78545	268.33	287.63	0.42105	0.34221	0.80998	7.5608	-8.854	86.95	1.5646	0.8869	0.1607	13.0716	-4.0798	21.0416	11.9142	44.5597	2
PCB-180	ClC1=C(Cl)C(Cl)=C(Cl)C=C1C2=CC(Cl)=C(Cl)C=C2Cl	395.327	7	0	240.96	0.34863	0.75329	276.58	282.71	0.52632	0.33408	0.81339	7.5608	-8.854	86.95	5.9249	15.199	0.7727	-21.54	11.2831	25.8383	15.3894	52.8673	2.07
PCB-181	ClC1=C(Cl)C(Cl)=C(Cl)C(Cl)=C1C2=CC=C(Cl)C=C2Cl	395.327	7	4	240.96	0.46981	0.76936	275.05	289.38	0.52632	0.3089	0.80083	7.5608	-8.854	86.95	2.1229	0.5737	0.1778	6.3164	-1.407	22.8157	16.0458	46.6452	2.07
PCB-182	ClC1=C(Cl)C(Cl)=C(Cl)C=C1C2=C(Cl)C=C(Cl)C=C2Cl	395.327	7	3	240.96	0.46993	0.76479	274.75	286.35	0.52632	0.32942	0.79217	7.5608	-8.854	86.95	1.7998	1.1639	0.1754	7.0593	-1.3395	20.8546	12.8154	42.529	2.07
PCB-183	ClC1=C(Cl)C(Cl)=CC(Cl)=C1C2=CC(Cl)=C(Cl)C=C2Cl	395.327	7	0	240.96	0.47293	0.7622	275.51	286.08	0.52632	0.32942	0.82225	7.5608	-8.854	86.95	1.695	1.3675	0.1739	7.0457	-1.2518	20.4372	12.6117	42.0793	2.07
PCB-184	ClC1=C(Cl)C(Cl)=CC(Cl)=C1C2=C(Cl)C=C(Cl)C=C2Cl	395.327	7	3	240.96	0.51816	0.7774	271.84	288.8	0.52632	0.34221	0.8003	7.5608	-8.854	86.95	1.4754	0.7339	0.1498	13.9212	-3.6472	20.1849	10.5129	43.3309	2.07
PCB-185	ClC1=C(Cl)C(Cl)=C(Cl)C(Cl)=C1C2=CC(Cl)=CC=C2Cl	395.327	7	4	240.96	0.54763	0.76905	274.98	289.1	0.47368	0.3089	0.81194	7.5608	-8.854	86.95	2.1222	0.551	0.1767	6.338	-1.4969	22.8346	15.9134	46.439	2.07
PCB-186	ClC1=C(Cl)C(Cl)=C(Cl)C(Cl)=C1C2=C(Cl)C=CC=C2Cl	395.327	7	7	240.96	0.55109	0.7877	269.99	291.56	0.47368	0.32096	0.79493	7.5608	-8.854	86.95	1.957	0.4398	0.1759	11.298	-3.927	23.2516	15.556	48.7513	2.07
PCB-187	ClC1=C(Cl)C=C(Cl)C(Cl)=C1C2=CC(Cl)=C(Cl)C=C2Cl	395.327	7	4	240.96	0.55546	0.76531	275.02	287.07	0.47368	0.32942	0.81625	7.5608	-8.854	86.95	1.6656	1.2779	0.1703	7.6019	-1.4522	20.3172	12.3754	41.9561	2.07
PCB-188	ClC1=C(Cl)C=C(Cl)C(Cl)=C1C2=C(Cl)C=C(Cl)C=C2Cl	395.327	7	7	240.96	0.55957	0.77797	271.48	288.55	0.47368	0.34221	0.79105	7.5608	-8.854	86.95	1.4239	0.7397	0.1451	14.2553	-3.8545	20.061	10.2644	43.0348	2.07
PCB-189	ClC1=C(Cl)C(Cl)=C(Cl)C=C1C2=CC(Cl)=C(Cl)C(Cl)=C2	395.327	7	3	240.96	0.31566	0.7447	278.8	281.23	0.52632	0.37876	0.77309	7.5608	-8.854	86.95	4.0877	8.5862	0.5209	-24.2	7.3931	25.2997	17.4113	39.0989	2.07
PCB-190	ClC1=C(Cl)C(Cl)=C(Cl)C(Cl)=C1C2=CC=C(Cl)C(Cl)=C2	395.327	7	4	240.96	0.31879	0.75377	277.91	285.03	0.52632	0.33364	0.78295	7.5608	-8.854	86.95	7.325	14.9819	0.8055	-23.14	13.5158	30.1021	18.9815	62.5718	2.07
PCB-191	ClC1=C(Cl)C(Cl)=CC(Cl)=C1C2=CC(Cl)=C(Cl)C(Cl)=C2	395.327	7	3	240.96	0.31867	0.75096	277.26	282.44	0.52632	0.35566	0.78472	7.5608	-8.854	86.95	6.1193	15.7526	0.7747	-21.54	11.9935	26.1218	15.5098	54.7317	2.07
PCB-192	ClC1=C(Cl)C(Cl)=C(Cl)C(Cl)=C1C2=CC(Cl)=CC(Cl)=C2	395.327	7	7	240.96	0.35254	0.75242	278.72	285.51	0.47368	0.33364	0.77181	7.5608	-8.854	86.95	7.4248	14.4371	0.8032	-21.54	13.4538	29.6826	17.2826	61.5441	2.07
PCB-193	ClC1=C(Cl)C=C(Cl)C(Cl)=C1C2=CC(Cl)=C(Cl)C(Cl)=C2	395.327	7	7	240.96	0.37155	0.7518	276.98	282.49	0.47368	0.35566	0.78055	7.5608	-8.854	86.95	6.7449	16.1175	0.8381	-21.54	12.8006	26.5786	15.46	56.9997	2.07
PCB-194	ClC1=C(Cl)C(Cl)=C(Cl)C=C1C2=CC(Cl)=C(Cl)C(Cl)=C2Cl	429.772	8	10	256.38	0.30344	0.74962	288.7	299.29	0.5	0.34256	0.8293	8.1668	-9.59	91.96	7.5281	14.6307	0.8759	-24.74	12.4122	30.936	22.1613	63.8042	2.07
PCB-195	ClC1=C(Cl)C(Cl)=C(Cl)C(Cl)=C1C2=CC=C(Cl)C(Cl)=C2Cl	429.772	8	4	256.38	0.45749	0.7649	284.58	301.91	0.5	0.31912	0.83271	8.1668	-9.59	91.96	2.5101	0.7518	0.2242	3.8307	-1.8822	25.447	21.5521	52.4338	2.07
PCB-196	ClC1=C(Cl)C(Cl)=C(Cl)C=C1C2=C(Cl)C=C(Cl)C(Cl)=C2Cl	429.772	8	0	256.38	0.36491	0.75865	287.21	302.36	0.5	0.33779	0.83144	8.1668	-9.59	91.96	2.2052	1.1835	0.2175	4.6589	-1.7534	23.6604	18.8981	49.0703	2.07
PCB-197	ClC1=C(Cl)C(Cl)=CC(Cl)=C1C2=C(Cl)C=C(Cl)C(Cl)=C2Cl	429.772	8	10	256.38	0.36538	0.76858	284.49	303.95	0.5	0.35088	0.83807	8.1668	-9.59	91.96	1.8614	0.915	0.1942	11.2618	-4.158	22.9471	16.4757	49.4974	2.07
PCB-198	ClC1=C(Cl)C(Cl)=C(Cl)C(Cl)=C1C2=CC(Cl)=CC(Cl)=C2Cl	429.772	8	4	256.38	0.56738	0.75834	287.81	303.12	0.45	0.31912	0.82449	8.1668	-9.59	91.96	2.3167	0.625	0.2025	5.3962	-2.0234	24.3359	19.5138	50.3666	2.07
PCB-199	ClC1=C(Cl)C(Cl)=C(Cl)C=C1C2=C(Cl)C(Cl)=CC(Cl)=C2Cl	429.772	8	4	256.38	0.54402	0.76037	286.83	302.78	0.45	0.33779	0.81766	8.1668	-9.59	91.96	2.1709	1.1307	0.2136	5.1874	-1.971	23.526	18.6585	48.916	2.07
PCB-200	ClC1=C(Cl)C(Cl)=C(Cl)C(Cl)=C1C2=C(Cl)C=CC(Cl)=C2Cl	429.772	8	4	256.38	0.54719	0.77633	281.45	303.62	0.45	0.33154	0.82801	8.1668	-9.59	91.96	2.1379	0.6199	0.2019	10.1392	-4.4391	24.75	18.9238	52.3337	2.07
PCB-201	ClC1=C(Cl)C(Cl)=CC(Cl)=C1C2=C(Cl)C(Cl)=CC(Cl)=C2Cl	429.772	8	4	256.38	0.54541	0.76954	284.23	304.1	0.45	0.35088	0.82449	8.1668	-9.59	91.96	1.8051	0.9471	0.1891	11.5946	-4.3912	22.8109	16.223	49.1787	2.07
PCB-202	ClC1=C(Cl)C=C(Cl)C(Cl)=C1C2=C(Cl)C(Cl)=CC(Cl)=C2Cl	429.772	8	14	256.38	0.42915	0.76749	284.46	303.26	0.4	0.35088	0.81625	8.1668	-9.59	91.96	1.7358	0.9912	0.1832	11.9758	-4.678	22.6758	15.9636	48.8473	2
PCB-203	ClC1=C(Cl)C(Cl)=C(Cl)C(Cl)=C1C2=CC(Cl)=C(Cl)C=C2Cl	429.772	8	4	256.38	0.50723	0.75704	288.47	303.38	0.5	0.31912	0.8293	8.1668	-9.59	91.96	2.2435	0.8616	0.2055	4.8088	-1.7543	24.114	19.4976	49.9767	2.07
PCB-204	ClC1=C(Cl)C(Cl)=C(Cl)C(Cl)=C1C2=C(Cl)C=C(Cl)C=C2Cl	429.772	8	7	256.38	0.52114	0.77199	284.97	306.74	0.5	0.33154	0.80899	8.1668	-9.59	91.96	1.996	0.4486	0.1858	11.366	-4.2316	23.785	17.2811	50.8309	2.07
PCB-205	ClC1=C(Cl)C(Cl)=C(Cl)C(Cl)=C1C2=CC(Cl)=C(Cl)C(Cl)=C2	429.772	8	7	256.38	0.34536	0.74697	289.9	299.57	0.5	0.34461	0.78878	8.1668	-9.59	91.96	7.6659	14.7218	0.8473	-24.74	13.4087	32.3208	22.9173	67.1418	2.07
PCB-206	ClC1=C(Cl)C(Cl)=C(Cl)C(Cl)=C1C2=CC(Cl)=C(Cl)C(Cl)=C2Cl	464.217	9	4	271.8	0.5066	0.75398	299.89	319.63	0.47619	0.32791	0.84401	8.7728	-10.326	96.97	2.7471	0.7705	0.2505	2.3866	-2.2957	27.2801	25.8252	56.9643	2.07
PCB-207	ClC1=C(Cl)C(Cl)=C(Cl)C(Cl)=C1C2=C(Cl)C=C(Cl)C(Cl)=C2Cl	464.217	9	4	271.8	0.50603	0.76435	296.86	321.31	0.47619	0.34065	0.84632	8.7728	-10.326	96.97	2.3751	0.7021	0.2311	8.6829	-4.7736	26.5026	23.2883	57.0085	2.07
PCB-208	ClC1=C(Cl)C(Cl)=C(Cl)C(Cl)=C1C2=C(Cl)C(Cl)=CC(Cl)=C2Cl	464.217	9	8	271.8	0.40802	0.76595	296.28	321.38	0.42857	0.34065	0.83354	8.7728	-10.326	96.97	2.3202	0.7608	0.2261	8.9373	-4.9695	26.3527	23.0346	56.6622	2.07
PCB-209	ClC1=C(Cl)C(Cl)=C(Cl)C(Cl)=C1C2=C(Cl)C(Cl)=C(Cl)C(Cl)=C2Cl	498.662	10	15	287.22	0.37116	0.75902	308.77	337.29	0.45455	0.34856	0.85449	9.3788	-11.062	101.98	2.8968	0.5653	0.2699	5.9702	-5.3303	30.0023	30.1473	64.5214	2.07
