# Supplementary material for: Theoretical Studies on the Quantitative Structure–Toxicity Relationship of Polychlorinated Biphenyl Congeners Reveal High Affinity Binding to Multiple Human Nuclear Receptors
Source: Toxics. 2024 Jan 8;12(1):49. doi: 10.3390/toxics12010049 (PMC10821279; doi:10.3390/toxics12010049)
Supplement: Supplementary file 1 [file toxics-12-00049-s001.zip › Table S1.b.xlsx]

## Sheet: Table S1.b
Molecule	SMILES	DT Value	BC Value	BC Log10	MG Value	OR mg/kg	OR Log10	TP mg/L	TP -Log10(mol/L)	DM mg/L	DM -Log10(mol/L)	FM mg/L	FM -Log10(mol/L)
PCB-1	ClC1=CC=CC=C1C2=CC=CC=C2	0.51	2467.29	3.39	0.71	2970.71	1.8	7.49	4.4	0.3	5.81	1.47	5.11
PCB-2	ClC1=CC(C2=CC=CC=C2)=CC=C1	0.26	1806.47	3.26	0.52	2364.95	1.9	5.46	4.54	0.38	5.7	1.72	5.04
PCB-3	ClC1=CC=C(C2=CC=CC=C2)C=C1	0.23	1701.81	3.23	0.43	916.53	2.31	3.75	4.7	0.26	5.87	1.62	5.07
PCB-4	ClC1=CC=CC=C1C2=CC=CC=C2Cl	0.29	4775.64	3.68	0.46	1443.25	2.19	3.28	4.83	0.16	6.14	0.54	5.62
PCB-5	ClC1=C(Cl)C=CC=C1C2=CC=CC=C2	0.27	4624.34	3.67	0.04	2174.56	2.01	3.93	4.75	0.24	5.96	0.62	5.56
PCB-6	ClC1=CC=CC=C1C2=CC=CC(Cl)=C2	0.27	4435.68	3.65	0.37	1467.98	2.18	3.25	4.84	0.22	6	0.57	5.59
PCB-7	ClC1=CC(Cl)=CC=C1C2=CC=CC=C2	0.29	5360.85	3.73	0.15	3628.18	1.79	2.14	5.02	0.23	5.99	0.59	5.58
PCB-8	ClC1=CC=CC=C1C2=CC=C(Cl)C=C2	0.27	5545.34	3.74	0.21	1613.81	2.14	2.13	5.02	0.13	6.24	0.58	5.58
PCB-9	ClC1=CC=C(Cl)C=C1C2=CC=CC=C2	0.32	4933.71	3.69	0.27	2006.59	2.05	3.22	4.84	0.25	5.94	0.58	5.58
PCB-10	ClC1=CC=CC(Cl)=C1C2=CC=CC=C2	0.25	3986	3.6	0.44	3495.52	1.8	3.71	4.78	0.2	6.06	0.54	5.61
PCB-11	ClC1=CC(C2=CC=CC(Cl)=C2)=CC=C1	0.25	4623.7	3.66	0.27	1541.7	2.16	2	5.05	0.16	6.15	0.6	5.57
PCB-12	ClC1=CC(C2=CC=CC=C2)=CC=C1Cl	0.3	5185.01	3.71	0.29	1370.19	2.21	2.11	5.02	0.2	6.04	0.63	5.55
PCB-13	ClC1=CC(C2=CC=C(Cl)C=C2)=CC=C1	0.35	4839.23	3.68	0.31	1404.2	2.2	1.51	5.17	0.0732	6.48	0.62	5.56
PCB-14	ClC1=CC(C2=CC=CC=C2)=CC(Cl)=C1	0.27	4903.52	3.69	0.25	2081.59	2.03	3.17	4.85	0.24	5.97	0.61	5.57
PCB-15	ClC1=CC=C(C2=CC=C(Cl)C=C2)C=C1	0.33	6876.11	3.84	0.26	895.9	2.4	3.19	4.84	0.16	6.15	0.63	5.55
PCB-16	ClC1=C(Cl)C=CC=C1C2=CC=CC=C2Cl	0.29	9704.36	3.99	0.2	79.03	3.51	0.64	5.6	0.063	6.61	0.21	6.1
PCB-17	ClC1=CC(Cl)=CC=C1C2=CC=CC=C2Cl	0.28	12257	4.09	0.04	281.48	2.96	0.74	5.54	0.0809	6.5	0.18	6.15
PCB-18	ClC1=CC=C(Cl)C=C1C2=CC=CC=C2Cl	0.29	9233.3	3.97	0.28	102.14	3.4	0.64	5.61	0.0808	6.5	0.29	5.95
PCB-19	ClC1=CC=CC(Cl)=C1C2=CC=CC=C2Cl	0.27	9858.96	3.99	0.17	265.5	2.99	0.68	5.58	0.0991	6.41	0.19	6.13
PCB-20	ClC1=C(Cl)C=CC=C1C2=CC=CC(Cl)=C2	0.33	7093.78	3.85	0.01	121.99	3.32	0.64	5.61	0.0653	6.6	0.21	6.08
PCB-21	ClC1=C(Cl)C(Cl)=CC=C1C2=CC=CC=C2	0.31	10188.5	4.01	-0.12	295.66	2.94	0.77	5.53	0.1	6.4	0.23	6.04
PCB-22	ClC1=C(Cl)C=CC=C1C2=CC=C(Cl)C=C2	0.37	9089.78	3.96	-0.02	552.55	2.67	0.54	5.68	0.0201	7.11	0.22	6.06
PCB-23	ClC1=C(Cl)C=C(Cl)C=C1C2=CC=CC=C2	0.3	9563.1	3.98	0.15	135.7	3.28	0.67	5.58	0.12	6.35	0.22	6.07
PCB-24	ClC1=C(Cl)C=CC(Cl)=C1C2=CC=CC=C2	0.3	9858.16	3.99	0.19	93.62	3.44	0.67	5.58	0.11	6.35	0.21	6.09
PCB-25	ClC1=CC(Cl)=CC=C1C2=CC=CC(Cl)=C2	0.38	9404.55	3.97	0.24	468.2	2.74	0.49	5.72	0.03	6.93	0.21	6.08
PCB-26	ClC1=CC=C(Cl)C=C1C2=CC=CC(Cl)=C2	0.28	8005.35	3.9	0.1	190.71	3.13	0.64	5.61	0.0692	6.57	0.2	6.1
PCB-27	ClC1=CC=CC(Cl)=C1C2=CC=CC(Cl)=C2	0.32	10084.1	4	0.09	340.91	2.88	0.68	5.58	0.0643	6.6	0.19	6.12
PCB-28	ClC1=CC(Cl)=CC=C1C2=CC=C(Cl)C=C2	0.33	9820.12	3.99	-0.03	334.85	2.89	0.51	5.7	0.0836	6.49	0.21	6.09
PCB-29	ClC1=CC(Cl)=C(Cl)C=C1C2=CC=CC=C2	0.28	11370.8	4.06	-0.05	322.54	2.9	0.77	5.53	0.1	6.39	0.23	6.06
PCB-30	ClC1=CC(Cl)=CC(Cl)=C1C2=CC=CC=C2	0.29	10198	4.01	-0.01	393.91	2.82	0.55	5.67	0.11	6.35	0.2	6.11
PCB-31	ClC1=CC=C(Cl)C=C1C2=CC=C(Cl)C=C2	0.33	11328.6	4.05	0.08	621.05	2.62	0.54	5.68	0.0233	7.04	0.21	6.09
PCB-32	ClC1=CC=CC(Cl)=C1C2=CC=C(Cl)C=C2	0.28	12411.1	4.09	0.06	284.66	2.96	0.55	5.67	0.0583	6.64	0.18	6.15
PCB-33	ClC1=CC=CC=C1C2=CC=C(Cl)C(Cl)=C2	0.32	11783.7	4.07	-0.08	268.73	2.98	0.74	5.54	0.0787	6.51	0.22	6.06
PCB-34	ClC1=CC=CC=C1C2=CC(Cl)=CC(Cl)=C2	0.3	8375.1	3.92	0.05	110.94	3.37	0.69	5.57	0.0878	6.47	0.2	6.1
PCB-35	ClC1=CC(C2=CC=CC(Cl)=C2)=CC=C1Cl	0.39	8945.8	3.95	-0.03	438.21	2.77	0.49	5.72	0.0206	7.1	0.24	6.04
PCB-36	ClC1=CC(C2=CC=CC(Cl)=C2)=CC(Cl)=C1	0.31	7430.29	3.87	0.06	155.11	3.22	0.52	5.69	0.078	6.52	0.21	6.08
PCB-37	ClC1=CC(C2=CC=C(Cl)C=C2)=CC=C1Cl	0.37	9985.63	4	-0.02	239.15	3.03	0.51	5.7	0.0287	6.95	0.24	6.02
PCB-38	ClC1=CC(C2=CC=CC=C2)=CC(Cl)=C1Cl	0.3	10114.4	4	-0.08	291.1	2.95	0.55	5.67	0.0966	6.43	0.23	6.04
PCB-39	ClC1=CC(C2=CC=C(Cl)C=C2)=CC(Cl)=C1	0.35	9303.42	3.97	0.05	339.45	2.88	0.57	5.66	0.0247	7.02	0.22	6.07
PCB-40	ClC1=C(Cl)C=CC=C1C2=CC=CC(Cl)=C2Cl	0.29	20642.6	4.31	-0.05	144.02	3.31	0.26	6.06	0.0257	7.06	0.0898	6.51
PCB-41	ClC1=C(Cl)C(Cl)=CC=C1C2=CC=CC=C2Cl	0.34	21808.9	4.34	-0.11	178.99	3.21	0.21	6.14	0.0475	6.79	0.0533	6.74
PCB-42	ClC1=C(Cl)C=CC=C1C2=CC=C(Cl)C=C2Cl	0.38	17986.2	4.25	-0.08	178.11	3.21	0.22	6.12	0.012	7.39	0.0807	6.56
PCB-43	ClC1=C(Cl)C=C(Cl)C=C1C2=CC=CC=C2Cl	0.34	21904.7	4.34	-0.05	261.11	3.05	0.28	6.02	0.0359	6.91	0.0798	6.56
PCB-44	ClC1=C(Cl)C=CC=C1C2=CC(Cl)=CC=C2Cl	0.33	20239.4	4.31	-0.05	157.07	3.27	0.22	6.12	0.0355	6.92	0.0904	6.51
PCB-45	ClC1=C(Cl)C=CC(Cl)=C1C2=CC=CC=C2Cl	0.32	21898.1	4.34	-0.05	165.57	3.25	0.28	6.02	0.0382	6.88	0.0884	6.52
PCB-46	ClC1=C(Cl)C=CC=C1C2=C(Cl)C=CC=C2Cl	0.31	20756.1	4.32	-0.05	255.71	3.06	0.29	6	0.0341	6.93	0.089	6.52
PCB-47	ClC1=CC(Cl)=CC=C1C2=CC=C(Cl)C=C2Cl	0.29	26614	4.43	-0.11	299.43	2.99	0.25	6.07	0.0403	6.86	0.0543	6.73
PCB-48	ClC1=CC(Cl)=C(Cl)C=C1C2=CC=CC=C2Cl	0.32	24846.3	4.4	-0.11	194.42	3.18	0.21	6.14	0.0491	6.77	0.0448	6.81
PCB-49	ClC1=CC(Cl)=CC=C1C2=CC(Cl)=CC=C2Cl	0.36	21429.8	4.33	-0.08	201.74	3.16	0.22	6.12	0.0131	7.35	0.0969	6.48
PCB-50	ClC1=CC(Cl)=CC(Cl)=C1C2=CC=CC=C2Cl	0.31	24224	4.38	-0.11	220.64	3.12	0.23	6.11	0.0498	6.77	0.0401	6.86
PCB-51	ClC1=CC(Cl)=CC=C1C2=C(Cl)C=CC=C2Cl	0.29	26252.8	4.42	-0.11	270.13	3.03	0.22	6.12	0.0339	6.93	0.0482	6.78
PCB-52	ClC1=CC=C(Cl)C=C1C2=CC(Cl)=CC=C2Cl	0.32	23286.8	4.37	-0.05	174.3	3.22	0.26	6.05	0.0278	7.02	0.0908	6.51
PCB-53	ClC1=CC=C(Cl)C=C1C2=C(Cl)C=CC=C2Cl	0.29	23813.7	4.38	-0.05	285.2	3.01	0.29	6	0.0358	6.91	0.0899	6.51
PCB-54	ClC1=CC=CC(Cl)=C1C2=C(Cl)C=CC=C2Cl	0.31	22814.2	4.36	-0.05	161.33	3.26	0.29	6	0.0206	7.15	0.0732	6.6
PCB-55	ClC1=C(Cl)C(Cl)=CC=C1C2=CC=CC(Cl)=C2	0.41	17071.9	4.23	-0.07	254.67	3.06	0.21	6.14	0.0121	7.38	0.0896	6.51
PCB-56	ClC1=C(Cl)C=CC=C1C2=CC=C(Cl)C(Cl)=C2	0.41	17354.2	4.24	-0.08	196.63	3.17	0.22	6.12	0.011	7.42	0.11	6.44
PCB-57	ClC1=C(Cl)C=C(Cl)C=C1C2=CC=CC(Cl)=C2	0.35	21232.8	4.33	-0.05	207.18	3.15	0.22	6.12	0.0414	6.85	0.0805	6.56
PCB-58	ClC1=C(Cl)C=CC=C1C2=CC(Cl)=CC(Cl)=C2	0.35	19257.5	4.28	-0.05	153.63	3.28	0.23	6.09	0.0351	6.92	0.0804	6.56
PCB-59	ClC1=C(Cl)C=CC(Cl)=C1C2=CC=CC(Cl)=C2	0.36	21069.5	4.32	-0.05	166.27	3.24	0.22	6.12	0.0388	6.88	0.0794	6.57
PCB-60	ClC1=C(Cl)C(Cl)=CC=C1C2=CC=C(Cl)C=C2	0.39	19875.3	4.3	-0.08	331.65	2.94	0.22	6.13	0.0119	7.39	0.0933	6.5
PCB-61	ClC1=C(Cl)C(Cl)=C(Cl)C=C1C2=CC=CC=C2	0.35	24443.5	4.39	-0.11	299.75	2.99	0.22	6.12	0.0609	6.68	0.1	6.45
PCB-62	ClC1=C(Cl)C(Cl)=CC(Cl)=C1C2=CC=CC=C2	0.36	24941.6	4.4	-0.11	332.35	2.94	0.22	6.11	0.0648	6.65	0.0836	6.54
PCB-63	ClC1=C(Cl)C=C(Cl)C=C1C2=CC=C(Cl)C=C2	0.4	18297	4.26	-0.06	412.36	2.85	0.23	6.1	0.0121	7.38	0.0858	6.53
PCB-64	ClC1=C(Cl)C=CC(Cl)=C1C2=CC=C(Cl)C=C2	0.38	19719	4.29	-0.08	238.52	3.09	0.23	6.1	0.0143	7.31	0.075	6.59
PCB-65	ClC1=C(Cl)C=C(Cl)C(Cl)=C1C2=CC=CC=C2	0.33	23529.5	4.37	-0.05	261.14	3.05	0.32	5.97	0.0407	6.86	0.096	6.48
PCB-66	ClC1=CC(Cl)=CC=C1C2=CC=C(Cl)C(Cl)=C2	0.4	19728.6	4.3	-0.08	274.13	3.03	0.21	6.14	0.0117	7.4	0.0884	6.52
PCB-67	ClC1=CC(Cl)=C(Cl)C=C1C2=CC=CC(Cl)=C2	0.38	21476.2	4.33	-0.07	280.54	3.02	0.21	6.14	0.0135	7.34	0.0857	6.53
PCB-68	ClC1=CC(Cl)=CC=C1C2=CC(Cl)=CC(Cl)=C2	0.39	18447.4	4.27	-0.06	737.97	2.6	0.24	6.09	0.0102	7.46	0.11	6.43
PCB-69	ClC1=CC(Cl)=CC(Cl)=C1C2=CC=CC(Cl)=C2	0.39	21973.3	4.34	-0.07	384.56	2.88	0.24	6.09	0.0127	7.36	0.1	6.45
PCB-70	ClC1=CC=C(Cl)C=C1C2=CC=C(Cl)C(Cl)=C2	0.38	18948.8	4.28	-0.08	215.77	3.13	0.22	6.12	0.013	7.35	0.0851	6.54
PCB-71	ClC1=CC=CC(Cl)=C1C2=CC=C(Cl)C(Cl)=C2	0.33	22593.9	4.35	-0.11	187.87	3.19	0.22	6.12	0.0435	6.83	0.0453	6.81
PCB-72	ClC1=CC=C(Cl)C=C1C2=CC(Cl)=CC(Cl)=C2	0.31	21512	4.33	-0.05	163.82	3.25	0.24	6.09	0.0376	6.89	0.0967	6.48
PCB-73	ClC1=CC=CC(Cl)=C1C2=CC(Cl)=CC(Cl)=C2	0.32	22917.6	4.36	-0.05	306.02	2.98	0.25	6.07	0.0257	7.06	0.1	6.46
PCB-74	ClC1=CC(Cl)=C(Cl)C=C1C2=CC=C(Cl)C=C2	0.37	22559.3	4.35	-0.08	359.08	2.91	0.22	6.12	0.0136	7.33	0.0889	6.52
PCB-75	ClC1=CC(Cl)=CC(Cl)=C1C2=CC=C(Cl)C=C2	0.34	24066.1	4.38	-0.1	344.08	2.93	0.24	6.09	0.0448	6.81	0.0568	6.71
PCB-76	ClC1=CC=CC=C1C2=CC(Cl)=C(Cl)C(Cl)=C2	0.34	22093	4.34	-0.11	271.23	3.03	0.22	6.12	0.0469	6.79	0.0496	6.77
PCB-77	ClC1=CC(C2=CC=C(Cl)C(Cl)=C2)=CC=C1Cl	0.37	19421.5	4.29	-0.07	241.31	3.08	0.26	6.06	0.00876	7.52	0.0986	6.47
PCB-78	ClC1=CC(C2=CC=CC(Cl)=C2)=CC(Cl)=C1Cl	0.4	19023	4.28	-0.07	203.5	3.16	0.22	6.12	0.013	7.35	0.0932	6.5
PCB-79	ClC1=CC(C2=CC(Cl)=CC(Cl)=C2)=CC=C1Cl	0.4	17420.3	4.24	-0.06	474.46	2.79	0.23	6.1	0.0114	7.41	0.0885	6.52
PCB-80	ClC1=CC(C2=CC(Cl)=CC(Cl)=C2)=CC(Cl)=C1	0.31	14965.6	4.18	-0.04	226.43	3.11	0.29	6	0.0328	6.95	0.0924	6.5
PCB-81	ClC1=CC(C2=CC=C(Cl)C=C2)=CC(Cl)=C1Cl	0.4	20198.3	4.31	-0.07	399.86	2.86	0.23	6.1	0.0104	7.45	0.0983	6.47
PCB-82	ClC1=C(Cl)C(Cl)=CC=C1C2=CC=CC(Cl)=C2Cl	0.43	28423.7	4.45	-0.02	78.12	3.62	0.0938	6.54	0.00574	7.75	0.0217	7.18
PCB-83	ClC1=C(Cl)C=C(Cl)C=C1C2=CC=CC(Cl)=C2Cl	0.4	33978.6	4.53	-0.01	92.45	3.55	0.0937	6.54	0.0126	7.41	0.0347	6.97
PCB-84	ClC1=C(Cl)C=CC(Cl)=C1C2=CC=CC(Cl)=C2Cl	0.38	33869.1	4.53	-0.01	97.86	3.52	0.11	6.48	0.0189	7.24	0.0207	7.2
PCB-85	ClC1=C(Cl)C(Cl)=CC=C1C2=CC=C(Cl)C=C2Cl	0.43	33172.5	4.52	-0.03	89.88	3.56	0.0891	6.56	0.00607	7.73	0.0226	7.16
PCB-86	ClC1=C(Cl)C(Cl)=C(Cl)C=C1C2=CC=CC=C2Cl	0.39	44720.6	4.65	-0.04	120.84	3.43	0.0899	6.56	0.0282	7.06	0.0217	7.18
PCB-87	ClC1=C(Cl)C(Cl)=CC=C1C2=CC(Cl)=CC=C2Cl	0.42	30817.2	4.49	-0.02	81.91	3.6	0.0943	6.54	0.00627	7.72	0.0218	7.18
PCB-88	ClC1=C(Cl)C(Cl)=CC(Cl)=C1C2=CC=CC=C2Cl	0.38	49888.7	4.7	-0.05	124.49	3.42	0.0898	6.56	0.029	7.05	0.0204	7.2
PCB-89	ClC1=C(Cl)C(Cl)=CC=C1C2=C(Cl)C=CC=C2Cl	0.36	45865.8	4.66	-0.06	112.72	3.46	0.0957	6.53	0.0184	7.25	0.0203	7.21
PCB-90	ClC1=C(Cl)C=C(Cl)C=C1C2=CC=C(Cl)C=C2Cl	0.44	35690.8	4.55	-0.01	181.44	3.26	0.0939	6.54	0.00609	7.73	0.023	7.15
PCB-91	ClC1=C(Cl)C=CC(Cl)=C1C2=CC=C(Cl)C=C2Cl	0.41	34837.8	4.54	-0.04	93.88	3.54	0.11	6.48	0.0067	7.69	0.0204	7.2
PCB-92	ClC1=C(Cl)C=C(Cl)C=C1C2=CC(Cl)=CC=C2Cl	0.38	35526.2	4.55	-0.01	97.89	3.52	0.11	6.47	0.0143	7.36	0.035	6.97
PCB-93	ClC1=C(Cl)C=C(Cl)C(Cl)=C1C2=CC=CC=C2Cl	0.37	38815	4.59	-0.01	109.98	3.47	0.12	6.42	0.0173	7.27	0.0367	6.95
PCB-94	ClC1=C(Cl)C=C(Cl)C=C1C2=C(Cl)C=CC=C2Cl	0.37	41156.4	4.61	-0.01	189.08	3.24	0.1	6.51	0.0144	7.36	0.0374	6.94
PCB-95	ClC1=C(Cl)C=CC(Cl)=C1C2=CC(Cl)=CC=C2Cl	0.37	40604.9	4.61	-0.02	101.57	3.51	0.11	6.47	0.0199	7.22	0.0209	7.19
PCB-96	ClC1=C(Cl)C=CC(Cl)=C1C2=C(Cl)C=CC=C2Cl	0.35	38638.9	4.59	-0.02	182.05	3.25	0.12	6.43	0.0199	7.22	0.0347	6.97
PCB-97	ClC1=CC(Cl)=C(Cl)C=C1C2=CC=CC(Cl)=C2Cl	0.42	32868.3	4.52	-0.02	86.59	3.58	0.0937	6.54	0.00594	7.74	0.0217	7.18
PCB-98	ClC1=CC(Cl)=CC(Cl)=C1C2=CC=CC(Cl)=C2Cl	0.4	36501.8	4.56	-0.03	109.1	3.48	0.0993	6.52	0.00596	7.74	0.0207	7.2
PCB-99	ClC1=CC(Cl)=C(Cl)C=C1C2=CC=C(Cl)C=C2Cl	0.42	40873.9	4.61	-0.03	100.68	3.51	0.0892	6.56	0.00646	7.7	0.0226	7.16
PCB-100	ClC1=CC(Cl)=CC(Cl)=C1C2=CC=C(Cl)C=C2Cl	0.37	49245.4	4.69	-0.06	132.2	3.39	0.0947	6.54	0.0128	7.41	0.0209	7.19
PCB-101	ClC1=CC(Cl)=C(Cl)C=C1C2=CC(Cl)=CC=C2Cl	0.4	35120.2	4.55	-0.03	91.93	3.55	0.0948	6.54	0.00575	7.75	0.0218	7.17
PCB-102	ClC1=CC(Cl)=C(Cl)C=C1C2=C(Cl)C=CC=C2Cl	0.35	51135.7	4.71	-0.06	123.54	3.42	0.0957	6.53	0.0192	7.23	0.0204	7.2
PCB-103	ClC1=CC(Cl)=CC(Cl)=C1C2=CC(Cl)=CC=C2Cl	0.39	41170.3	4.61	-0.03	112.3	3.46	0.1	6.51	0.00648	7.7	0.0209	7.19
PCB-104	ClC1=CC(Cl)=CC(Cl)=C1C2=C(Cl)C=CC=C2Cl	0.33	51832.1	4.71	-0.07	136.24	3.38	0.1	6.51	0.0186	7.24	0.0188	7.24
PCB-105	ClC1=C(Cl)C(Cl)=CC=C1C2=CC=C(Cl)C(Cl)=C2	0.46	31901.2	4.5	-0.01	29.86	4.04	0.093	6.55	0.00506	7.81	0.0255	7.11
PCB-106	ClC1=C(Cl)C(Cl)=C(Cl)C=C1C2=CC=CC(Cl)=C2	0.45	32029.9	4.51	-0.01	82.39	3.6	0.094	6.54	0.00717	7.66	0.0237	7.14
PCB-107	ClC1=C(Cl)C=C(Cl)C=C1C2=CC=C(Cl)C(Cl)=C2	0.45	34073.8	4.53	-0.01	62.54	3.72	0.0929	6.55	0.00577	7.75	0.0237	7.14
PCB-108	ClC1=C(Cl)C(Cl)=CC=C1C2=CC(Cl)=CC(Cl)=C2	0.45	31587.4	4.5	-0.01	65.96	3.69	0.099	6.52	0.00562	7.76	0.024	7.13
PCB-109	ClC1=C(Cl)C(Cl)=CC(Cl)=C1C2=CC=CC(Cl)=C2	0.45	33585.2	4.53	-0.02	101.84	3.51	0.11	6.48	0.00679	7.68	0.0228	7.16
PCB-110	ClC1=C(Cl)C=CC(Cl)=C1C2=CC=C(Cl)C(Cl)=C2	0.44	31503.7	4.5	-0.03	80.35	3.61	0.0931	6.54	0.00631	7.71	0.0224	7.16
PCB-111	ClC1=C(Cl)C=C(Cl)C=C1C2=CC(Cl)=CC(Cl)=C2	0.39	36472.7	4.56	-0.01	112.99	3.46	0.0991	6.52	0.0158	7.32	0.0375	6.94
PCB-112	ClC1=C(Cl)C=C(Cl)C=C1C2=C(Cl)C=CC(Cl)=C2	0.38	35526.2	4.55	-0.01	97.89	3.52	0.11	6.47	0.0143	7.36	0.035	6.97
PCB-113	ClC1=C(Cl)C=CC=C1C2=C(Cl)C(Cl)=CC(Cl)=C2	0.4	33978.6	4.53	-0.01	92.45	3.55	0.0937	6.54	0.0126	7.41	0.0347	6.97
PCB-114	ClC1=C(Cl)C(Cl)=C(Cl)C=C1C2=CC=C(Cl)C=C2	0.45	33509.5	4.53	0	41.48	3.9	0.0972	6.53	0.00654	7.7	0.0257	7.1
PCB-115	ClC1=C(Cl)C(Cl)=CC(Cl)=C1C2=CC=C(Cl)C=C2	0.43	37393.4	4.57	-0.03	106.31	3.49	0.0923	6.55	0.00727	7.65	0.0234	7.14
PCB-116	ClC1=C(Cl)C(Cl)=C(Cl)C(Cl)=C1C2=CC=CC=C2	0.36	44287	4.65	-0.03	217.46	3.18	0.1	6.51	0.0369	6.95	0.0226	7.16
PCB-117	ClC1=C(Cl)C=C(Cl)C(Cl)=C1C2=CC=C(Cl)C=C2	0.41	38190.8	4.58	-0.02	77.47	3.62	0.1	6.49	0.00749	7.64	0.0226	7.16
PCB-118	ClC1=CC(Cl)=C(Cl)C=C1C2=CC=C(Cl)C(Cl)=C2	0.44	36280.7	4.56	-0.01	86.07	3.58	0.0928	6.55	0.00544	7.78	0.0247	7.12
PCB-119	ClC1=CC(Cl)=CC(Cl)=C1C2=CC=C(Cl)C(Cl)=C2	0.43	36907.4	4.57	-0.03	101.13	3.51	0.0937	6.54	0.00596	7.74	0.0237	7.14
PCB-120	ClC1=CC(Cl)=C(Cl)C=C1C2=CC(Cl)=CC(Cl)=C2	0.43	39182.7	4.59	-0.01	156.82	3.32	0.0991	6.52	0.0063	7.71	0.024	7.13
PCB-121	ClC1=CC(Cl)=CC(Cl)=C1C2=CC(Cl)=CC(Cl)=C2	0.42	38395.6	4.58	0	239.31	3.13	0.11	6.49	0.008	7.61	0.0258	7.1
PCB-122	ClC1=C(Cl)C=CC=C1C2=CC(Cl)=C(Cl)C(Cl)=C2	0.43	30241.5	4.48	-0.02	73.56	3.65	0.0994	6.52	0.00573	7.76	0.0236	7.14
PCB-123	ClC1=CC(Cl)=CC=C1C2=CC(Cl)=C(Cl)C(Cl)=C2	0.44	33833.8	4.53	0	90.21	3.56	0.0991	6.52	0.0053	7.79	0.025	7.12
PCB-124	ClC1=CC=C(Cl)C=C1C2=CC(Cl)=C(Cl)C(Cl)=C2	0.41	33501.3	4.53	-0.02	76.16	3.63	0.0996	6.52	0.00634	7.71	0.0236	7.14
PCB-125	ClC1=CC=CC(Cl)=C1C2=CC(Cl)=C(Cl)C(Cl)=C2	0.37	45404	4.66	-0.05	113.66	3.46	0.1	6.51	0.013	7.4	0.0227	7.16
PCB-126	ClC1=CC(C2=CC=C(Cl)C(Cl)=C2)=CC(Cl)=C1Cl	0.45	31112	4.49	0	60.06	3.74	0.0979	6.52	0.00506	7.81	0.0279	7.07
PCB-127	ClC1=CC(C2=CC(Cl)=CC(Cl)=C2)=CC(Cl)=C1Cl	0.43	32326.9	4.51	-0.01	90.75	3.56	0.1	6.5	0.00655	7.7	0.0256	7.1
PCB-128	ClC1=C(Cl)C(Cl)=CC=C1C2=CC=C(Cl)C(Cl)=C2Cl	0.42	76934.4	4.89	-0.01	23.34	4.19	0.0514	6.85	0.00324	8.05	0.0241	7.18
PCB-129	ClC1=C(Cl)C(Cl)=C(Cl)C=C1C2=CC=CC(Cl)=C2Cl	0.47	60994.5	4.79	-0.02	27.93	4.11	0.053	6.83	0.00358	8	0.0225	7.21
PCB-130	ClC1=C(Cl)C(Cl)=CC=C1C2=CC(Cl)=CC(Cl)=C2Cl	0.46	61223.5	4.79	-0.01	12.75	4.45	0.0435	6.92	0.00288	8.1	0.0146	7.39
PCB-131	ClC1=C(Cl)C(Cl)=CC(Cl)=C1C2=CC=CC(Cl)=C2Cl	0.46	68469.6	4.84	-0.02	35	4.01	0.053	6.83	0.00364	8	0.0228	7.2
PCB-132	ClC1=C(Cl)C(Cl)=CC=C1C2=C(Cl)C=CC(Cl)=C2Cl	0.45	78854	4.9	-0.02	26.32	4.14	0.053	6.83	0.00335	8.03	0.0216	7.22
PCB-133	ClC1=C(Cl)C=C(Cl)C=C1C2=CC(Cl)=CC(Cl)=C2Cl	0.38	85012.9	4.93	-0.01	30.24	4.08	0.0626	6.76	0.00589	7.79	0.0136	7.42
PCB-134	ClC1=C(Cl)C=C(Cl)C(Cl)=C1C2=CC=CC(Cl)=C2Cl	0.41	81304.7	4.91	-0.01	47.75	3.88	0.0571	6.8	0.00672	7.73	0.0134	7.43
PCB-135	ClC1=C(Cl)C=C(Cl)C=C1C2=C(Cl)C=CC(Cl)=C2Cl	0.42	64910.9	4.81	-0.01	36.96	3.99	0.053	6.83	0.00698	7.71	0.0137	7.42
PCB-136	ClC1=C(Cl)C=CC(Cl)=C1C2=C(Cl)C=CC(Cl)=C2Cl	0.37	86642.1	4.94	-0.01	42.41	3.93	0.0554	6.81	0.00644	7.75	0.00922	7.59
PCB-137	ClC1=C(Cl)C(Cl)=C(Cl)C=C1C2=CC=C(Cl)C=C2Cl	0.48	66746.6	4.82	-0.01	30.86	4.07	0.0502	6.86	0.00301	8.08	0.0253	7.15
PCB-138	ClC1=C(Cl)C(Cl)=CC=C1C2=CC(Cl)=C(Cl)C=C2Cl	0.46	66573.4	4.82	-0.01	25.93	4.14	0.0502	6.86	0.0029	8.09	0.0245	7.17
PCB-139	ClC1=C(Cl)C(Cl)=CC(Cl)=C1C2=CC=C(Cl)C=C2Cl	0.46	95373.1	4.98	-0.03	32.87	4.04	0.0502	6.86	0.00378	7.98	0.0241	7.17
PCB-140	ClC1=C(Cl)C(Cl)=CC=C1C2=C(Cl)C=C(Cl)C=C2Cl	0.43	94490.3	4.98	-0.03	32.93	4.04	0.0531	6.83	0.00337	8.03	0.0244	7.17
PCB-141	ClC1=C(Cl)C(Cl)=C(Cl)C=C1C2=CC(Cl)=CC=C2Cl	0.46	86791	4.94	-0.02	26.84	4.13	0.053	6.83	0.00352	8.01	0.0227	7.2
PCB-142	ClC1=C(Cl)C(Cl)=C(Cl)C(Cl)=C1C2=CC=CC=C2Cl	0.4	80949.2	4.91	-0.04	71.52	3.7	0.0571	6.8	0.00622	7.76	0.0122	7.47
PCB-143	ClC1=C(Cl)C(Cl)=C(Cl)C=C1C2=C(Cl)C=CC=C2Cl	0.41	91152.6	4.96	-0.04	71.86	3.7	0.0561	6.81	0.0042	7.93	0.0229	7.2
PCB-144	ClC1=C(Cl)C(Cl)=CC(Cl)=C1C2=CC(Cl)=CC=C2Cl	0.45	95131.9	4.98	-0.02	32.61	4.04	0.053	6.83	0.00357	8	0.0146	7.39
PCB-145	ClC1=C(Cl)C(Cl)=CC(Cl)=C1C2=C(Cl)C=CC=C2Cl	0.4	93546.5	4.97	-0.05	76.21	3.68	0.0561	6.81	0.0039	7.97	0.0218	7.22
PCB-146	ClC1=C(Cl)C=C(Cl)C=C1C2=CC(Cl)=C(Cl)C=C2Cl	0.47	69889	4.84	-0.01	26.19	4.14	0.0435	6.92	0.00302	8.08	0.0152	7.38
PCB-147	ClC1=C(Cl)C=C(Cl)C(Cl)=C1C2=CC=C(Cl)C=C2Cl	0.45	90681.5	4.96	-0.01	32.38	4.05	0.0469	6.89	0.00317	8.06	0.0151	7.38
PCB-148	ClC1=C(Cl)C=C(Cl)C=C1C2=C(Cl)C=C(Cl)C=C2Cl	0.44	93044.9	4.97	-0.01	38.49	3.97	0.046	6.89	0.00333	8.04	0.0163	7.35
PCB-149	ClC1=C(Cl)C=CC(Cl)=C1C2=CC(Cl)=C(Cl)C=C2Cl	0.44	97535.9	4.99	-0.03	29.54	4.09	0.053	6.83	0.00342	8.02	0.0141	7.41
PCB-150	ClC1=C(Cl)C=CC(Cl)=C1C2=C(Cl)C=C(Cl)C=C2Cl	0.42	102997	5.01	-0.03	36.62	3.99	0.0561	6.81	0.00363	8	0.0143	7.4
PCB-151	ClC1=C(Cl)C=C(Cl)C(Cl)=C1C2=CC(Cl)=CC=C2Cl	0.4	85247.8	4.93	-0.01	38.48	3.97	0.0571	6.8	0.00608	7.77	0.0138	7.42
PCB-152	ClC1=C(Cl)C=C(Cl)C(Cl)=C1C2=C(Cl)C=CC=C2Cl	0.38	94268.6	4.97	0	60.16	3.78	0.0604	6.78	0.00601	7.78	0.0102	7.55
PCB-153	ClC1=CC(Cl)=C(Cl)C=C1C2=CC(Cl)=C(Cl)C=C2Cl	0.39	92984.1	4.97	-0.01	29.1	4.09	0.0514	6.85	0.0032	8.05	0.0257	7.15
PCB-154	ClC1=CC(Cl)=C(Cl)C=C1C2=C(Cl)C=C(Cl)C=C2Cl	0.42	110989	5.05	-0.03	37.15	3.99	0.0531	6.83	0.00356	8.01	0.0248	7.16
PCB-155	ClC1=CC(Cl)=CC(Cl)=C1C2=C(Cl)C=C(Cl)C=C2Cl	0.38	108734	5.04	-0.06	73.28	3.69	0.0546	6.82	0.00388	7.97	0.0231	7.19
PCB-156	ClC1=C(Cl)C(Cl)=C(Cl)C=C1C2=CC=C(Cl)C(Cl)=C2	0.49	62797.5	4.8	0	13.52	4.43	0.0435	6.92	0.00281	8.11	0.0158	7.36
PCB-157	ClC1=C(Cl)C(Cl)=CC=C1C2=CC(Cl)=C(Cl)C(Cl)=C2	0.47	73961.7	4.87	0	20.97	4.24	0.046	6.89	0.00281	8.11	0.0161	7.35
PCB-158	ClC1=C(Cl)C(Cl)=CC(Cl)=C1C2=CC=C(Cl)C(Cl)=C2	0.49	66374.3	4.82	-0.01	30.43	4.07	0.0502	6.86	0.00305	8.07	0.025	7.16
PCB-159	ClC1=C(Cl)C(Cl)=C(Cl)C=C1C2=CC(Cl)=CC(Cl)=C2	0.47	87239.6	4.94	0	18.75	4.28	0.046	6.89	0.00334	8.03	0.0153	7.37
PCB-160	ClC1=C(Cl)C(Cl)=C(Cl)C(Cl)=C1C2=CC=CC(Cl)=C2	0.47	82845.4	4.92	-0.01	33.27	4.04	0.0571	6.8	0.00419	7.93	0.0239	7.18
PCB-161	ClC1=C(Cl)C(Cl)=CC(Cl)=C1C2=CC(Cl)=CC(Cl)=C2	0.47	66236.2	4.82	-0.01	28.43	4.1	0.046	6.89	0.00295	8.09	0.0161	7.35
PCB-162	ClC1=C(Cl)C=C(Cl)C=C1C2=CC(Cl)=C(Cl)C(Cl)=C2	0.45	73477.7	4.87	-0.01	17.9	4.3	0.046	6.89	0.00316	8.06	0.0149	7.38
PCB-163	ClC1=C(Cl)C=C(Cl)C(Cl)=C1C2=CC=C(Cl)C(Cl)=C2	0.45	78215.1	4.89	-0.01	23.46	4.19	0.0469	6.89	0.0033	8.04	0.0145	7.4
PCB-164	ClC1=C(Cl)C=CC(Cl)=C1C2=CC(Cl)=C(Cl)C(Cl)=C2	0.45	91924.1	4.96	-0.02	23.87	4.18	0.046	6.89	0.00311	8.06	0.0145	7.4
PCB-165	ClC1=C(Cl)C=C(Cl)C(Cl)=C1C2=CC(Cl)=CC(Cl)=C2	0.4	86278.7	4.94	-0.01	27.54	4.12	0.0604	6.78	0.0064	7.75	0.0139	7.41
PCB-166	ClC1=C(Cl)C(Cl)=C(Cl)C(Cl)=C1C2=CC=C(Cl)C=C2	0.45	83277.1	4.92	-0.01	41.36	3.94	0.0486	6.87	0.00372	7.99	0.0253	7.15
PCB-167	ClC1=CC(Cl)=C(Cl)C=C1C2=CC(Cl)=C(Cl)C(Cl)=C2	0.46	84939.1	4.93	0	23.33	4.19	0.046	6.89	0.00308	8.07	0.0166	7.34
PCB-168	ClC1=CC(Cl)=CC(Cl)=C1C2=CC(Cl)=C(Cl)C(Cl)=C2	0.45	93660.7	4.97	-0.01	31.52	4.06	0.0486	6.87	0.00316	8.06	0.017	7.33
PCB-169	ClC1=C(Cl)C=C(C2=CC(Cl)=C(Cl)C(Cl)=C2)C=C1Cl	0.42	78563.1	4.9	0.01	16.35	4.34	0.0574	6.8	0.00216	8.22	0.0167	7.34
PCB-170	ClC1=C(Cl)C(Cl)=C(Cl)C=C1C2=CC=C(Cl)C(Cl)=C2Cl	0.44	119363	5.08	0	12.82	4.49	0.12	6.53	0.00188	8.32	0.00761	7.72
PCB-171	ClC1=C(Cl)C(Cl)=CC(Cl)=C1C2=CC=C(Cl)C(Cl)=C2Cl	0.44	149141	5.17	-0.01	33.84	4.07	0.12	6.53	0.00181	8.34	0.00748	7.72
PCB-172	ClC1=C(Cl)C(Cl)=C(Cl)C=C1C2=CC(Cl)=CC(Cl)=C2Cl	0.44	131103	5.12	0	12.47	4.5	0.12	6.53	0.00188	8.32	0.00719	7.74
PCB-173	ClC1=C(Cl)C(Cl)=C(Cl)C(Cl)=C1C2=CC=CC(Cl)=C2Cl	0.43	151924	5.18	-0.01	40.13	3.99	0.14	6.46	0.00209	8.28	0.00737	7.73
PCB-174	ClC1=C(Cl)C(Cl)=C(Cl)C=C1C2=C(Cl)C=CC(Cl)=C2Cl	0.44	152789	5.18	-0.02	33.82	4.07	0.12	6.53	0.00192	8.31	0.00723	7.74
PCB-175	ClC1=C(Cl)C(Cl)=CC(Cl)=C1C2=CC(Cl)=CC(Cl)=C2Cl	0.44	147403	5.17	-0.01	16.12	4.39	0.12	6.53	0.00187	8.32	0.0075	7.72
PCB-176	ClC1=C(Cl)C(Cl)=CC(Cl)=C1C2=C(Cl)C=CC(Cl)=C2Cl	0.44	154214	5.19	-0.02	40.27	3.99	0.12	6.53	0.00184	8.33	0.00729	7.73
PCB-177	ClC1=C(Cl)C=C(Cl)C(Cl)=C1C2=CC=C(Cl)C(Cl)=C2Cl	0.44	133426	5.13	-0.01	13.61	4.46	0.12	6.53	0.00179	8.34	0.00731	7.73
PCB-178	ClC1=C(Cl)C=C(Cl)C(Cl)=C1C2=CC(Cl)=CC(Cl)=C2Cl	0.43	137820	5.14	0	40.63	3.99	0.12	6.53	0.00282	8.15	0.00666	7.77
PCB-179	ClC1=C(Cl)C=C(Cl)C(Cl)=C1C2=C(Cl)C=CC(Cl)=C2Cl	0.42	138694	5.14	0	49.14	3.91	0.14	6.46	0.00277	8.15	0.0071	7.75
PCB-180	ClC1=C(Cl)C(Cl)=C(Cl)C=C1C2=CC(Cl)=C(Cl)C=C2Cl	0.45	137173	5.14	0	13.9	4.45	0.12	6.53	0.00191	8.32	0.0076	7.72
PCB-181	ClC1=C(Cl)C(Cl)=C(Cl)C(Cl)=C1C2=CC=C(Cl)C=C2Cl	0.45	158654	5.2	-0.01	38.49	4.01	0.12	6.53	0.00192	8.31	0.00758	7.72
PCB-182	ClC1=C(Cl)C(Cl)=C(Cl)C=C1C2=C(Cl)C=C(Cl)C=C2Cl	0.44	170592	5.23	-0.01	39.49	4	0.12	6.53	0.00182	8.34	0.00765	7.71
PCB-183	ClC1=C(Cl)C(Cl)=CC(Cl)=C1C2=CC(Cl)=C(Cl)C=C2Cl	0.45	172027	5.24	-0.01	36.9	4.03	0.12	6.53	0.00185	8.33	0.0075	7.72
PCB-184	ClC1=C(Cl)C(Cl)=CC(Cl)=C1C2=C(Cl)C=C(Cl)C=C2Cl	0.45	189021	5.28	-0.03	45.35	3.94	0.12	6.53	0.00174	8.36	0.00742	7.73
PCB-185	ClC1=C(Cl)C(Cl)=C(Cl)C(Cl)=C1C2=CC(Cl)=CC=C2Cl	0.45	152476	5.18	-0.01	36.08	4.04	0.12	6.53	0.00214	8.27	0.00734	7.73
PCB-186	ClC1=C(Cl)C(Cl)=C(Cl)C(Cl)=C1C2=C(Cl)C=CC=C2Cl	0.4	194494	5.29	-0.04	61.82	3.81	0.14	6.46	0.00197	8.3	0.0119	7.52
PCB-187	ClC1=C(Cl)C=C(Cl)C(Cl)=C1C2=CC(Cl)=C(Cl)C=C2Cl	0.45	156874	5.2	-0.01	14.87	4.42	0.12	6.53	0.00181	8.34	0.00736	7.73
PCB-188	ClC1=C(Cl)C=C(Cl)C(Cl)=C1C2=C(Cl)C=C(Cl)C=C2Cl	0.44	163623	5.21	-0.01	44.25	3.95	0.0975	6.61	0.00168	8.37	0.00776	7.71
PCB-189	ClC1=C(Cl)C(Cl)=C(Cl)C=C1C2=CC(Cl)=C(Cl)C(Cl)=C2	0.44	122519	5.09	0.01	11.18	4.55	0.12	6.53	0.00183	8.33	0.00755	7.72
PCB-190	ClC1=C(Cl)C(Cl)=C(Cl)C(Cl)=C1C2=CC=C(Cl)C(Cl)=C2	0.45	130615	5.12	0	33.37	4.07	0.12	6.53	0.00175	8.36	0.00756	7.72
PCB-191	ClC1=C(Cl)C(Cl)=CC(Cl)=C1C2=CC(Cl)=C(Cl)C(Cl)=C2	0.43	130885	5.12	0	13.89	4.45	0.12	6.53	0.00188	8.32	0.00767	7.71
PCB-192	ClC1=C(Cl)C(Cl)=C(Cl)C(Cl)=C1C2=CC(Cl)=CC(Cl)=C2	0.43	146846	5.17	0	9.4	4.62	0.12	6.53	0.00188	8.32	0.0074	7.73
PCB-193	ClC1=C(Cl)C=C(Cl)C(Cl)=C1C2=CC(Cl)=C(Cl)C(Cl)=C2	0.43	139183	5.14	-0.01	8.55	4.66	0.12	6.53	0.00178	8.35	0.00716	7.74
PCB-194	ClC1=C(Cl)C(Cl)=C(Cl)C=C1C2=CC(Cl)=C(Cl)C(Cl)=C2Cl	0.41	260384	5.42	0.01	12.98	4.52	0.066	6.81	0.000876	8.69	0.00331	8.11
PCB-195	ClC1=C(Cl)C(Cl)=C(Cl)C(Cl)=C1C2=CC=C(Cl)C(Cl)=C2Cl	0.44	240578	5.38	0	18.85	4.36	0.066	6.81	0.000892	8.68	0.00328	8.12
PCB-196	ClC1=C(Cl)C(Cl)=C(Cl)C=C1C2=C(Cl)C=C(Cl)C(Cl)=C2Cl	0.45	265508	5.42	0	19.94	4.33	0.0793	6.73	0.000985	8.64	0.00329	8.12
PCB-197	ClC1=C(Cl)C(Cl)=CC(Cl)=C1C2=C(Cl)C=C(Cl)C(Cl)=C2Cl	0.42	340739	5.53	-0.01	15.59	4.44	0.066	6.81	0.000844	8.71	0.00319	8.13
PCB-198	ClC1=C(Cl)C(Cl)=C(Cl)C(Cl)=C1C2=CC(Cl)=CC(Cl)=C2Cl	0.44	263732	5.42	0	19.21	4.35	0.066	6.81	0.000906	8.68	0.00314	8.14
PCB-199	ClC1=C(Cl)C(Cl)=C(Cl)C=C1C2=C(Cl)C(Cl)=CC(Cl)=C2Cl	0.45	261930	5.42	0	18.85	4.36	0.066	6.81	0.000925	8.67	0.00314	8.14
PCB-200	ClC1=C(Cl)C(Cl)=C(Cl)C(Cl)=C1C2=C(Cl)C=CC(Cl)=C2Cl	0.43	285792	5.46	-0.01	21.5	4.3	0.066	6.81	0.000907	8.68	0.00315	8.14
PCB-201	ClC1=C(Cl)C(Cl)=CC(Cl)=C1C2=C(Cl)C(Cl)=CC(Cl)=C2Cl	0.45	279941	5.45	0	21.34	4.3	0.066	6.81	0.000916	8.67	0.00319	8.13
PCB-202	ClC1=C(Cl)C=C(Cl)C(Cl)=C1C2=C(Cl)C(Cl)=CC(Cl)=C2Cl	0.39	254518	5.41	0	17.96	4.38	0.066	6.81	0.00169	8.41	0.00306	8.15
PCB-203	ClC1=C(Cl)C(Cl)=C(Cl)C(Cl)=C1C2=CC(Cl)=C(Cl)C=C2Cl	0.46	284653	5.45	0	19.52	4.34	0.066	6.81	0.000904	8.68	0.00324	8.12
PCB-204	ClC1=C(Cl)C(Cl)=C(Cl)C(Cl)=C1C2=C(Cl)C=C(Cl)C=C2Cl	0.44	333756	5.52	0	15.98	4.43	0.066	6.81	0.000853	8.7	0.00324	8.12
PCB-205	ClC1=C(Cl)C(Cl)=C(Cl)C(Cl)=C1C2=CC(Cl)=C(Cl)C(Cl)=C2	0.43	244639	5.39	0.01	5.76	4.87	0.066	6.81	0.000889	8.68	0.00327	8.12
PCB-206	ClC1=C(Cl)C(Cl)=C(Cl)C(Cl)=C1C2=CC(Cl)=C(Cl)C(Cl)=C2Cl	0.44	416898	5.62	0.02	18.87	4.39	0.0376	7.09	0.000852	8.74	0.00118	8.6
PCB-207	ClC1=C(Cl)C(Cl)=C(Cl)C(Cl)=C1C2=C(Cl)C=C(Cl)C(Cl)=C2Cl	0.44	476664	5.68	0.01	20.5	4.35	0.0376	7.09	0.000826	8.75	0.00111	8.62
PCB-208	ClC1=C(Cl)C(Cl)=C(Cl)C(Cl)=C1C2=C(Cl)C(Cl)=CC(Cl)=C2Cl	0.41	440392	5.64	0.01	14.68	4.5	0.0376	7.09	0.000554	8.92	0.00105	8.65
PCB-209	ClC1=C(Cl)C(Cl)=C(Cl)C(Cl)=C1C2=C(Cl)C(Cl)=C(Cl)C(Cl)=C2Cl
