# Supplementary material for: Theoretical Studies on the Quantitative Structure–Toxicity Relationship of Polychlorinated Biphenyl Congeners Reveal High Affinity Binding to Multiple Human Nuclear Receptors
Source: Toxics. 2024 Jan 8;12(1):49. doi: 10.3390/toxics12010049 (PMC10821279; doi:10.3390/toxics12010049)
Supplement: Supplementary file 1 [file toxics-12-00049-s001.zip › Table S2.a.xlsx]

## Sheet: Table S2.a
Receptor	Molecule	Affinity (kcal/mol)
Estrogen	Estradiol	-10.7
	Tamoxifen	-9.361
	Genistein	-9.195
	Daidzein	-9.192
	Diethylstilbesterol	-8.561
Progesterone	Progesterone	-11.45
	Mifepristone	-8.414
Androgen	Testosterone	-8.289
	Cyproterone acetate	-7.179
	Bicalutamide	-7.922
	Spironolactone	-6.719
Vit D	Lumisterol	-9.805
	Vitamin D2	-12.22
	Vitamin D3	-11.19
	Vitamin D4	-10.97
	Vitamin D5	-11.36
	Cholesterol	-9.531
	Ergosterol	-10.44
THR-a	Levothyroxine	-6.945
	Liothyronine	-9.086
THR-b	Levothyroxine	-7.784
	Liothyronine	-6.649
RAR-a	Retinol	-8.218
	Tretinoin	-6.925
	Isotretinoin	-6.455
	Alitretinoin	-10.03
	Beta-carotene	-7.52
RAR-b	Retinol	-10.86
	Tretinoin	-11.52
	Isotretinoin	-10.26
	Alitretinoin	-11.27
	Beta-carotene	-8.995

## Sheet: XLSTAT_20230704_140240_1_HID1
0.85	-9.319	1.85	-8.921	2.85	-9.121	3.85	-8.802	4.85	-9.693	5.85	-9.744	6.85	-9.334	7.85	-10.19
1.15	-9.319	2.15	-8.921	3.15	-9.121	4.15	-8.802	5.15	-9.693	6.15	-9.744	7.15	-9.334	8.15	-10.19
0.85	-9.121	1.85	-8.898	2.85	-9.102	3.85	-8.776	4.85	-9.62	5.85	-9.424	6.85	-9.22	7.85	-10.18
1.15	-9.121	2.15	-8.898	3.15	-9.102	4.15	-8.776	5.15	-9.62	6.15	-9.424	7.15	-9.22	8.15	-10.18
0.85	-9.022	1.85	-8.839	2.85	-8.999	3.85	-8.762	4.85	-9.342	5.85	-9.422	6.85	-9.097	7.85	-10.16
1.15	-9.022	2.15	-8.839	3.15	-8.999	4.15	-8.762	5.15	-9.342	6.15	-9.422	7.15	-9.097	8.15	-10.16
0.85	-8.995	1.85	-8.753	2.85	-8.896	3.85	-8.7	4.85	-9.258	5.85	-9.393	6.85	-8.957	7.85	-10.12
1.15	-8.995	2.15	-8.753	3.15	-8.896	4.15	-8.7	5.15	-9.258	6.15	-9.393	7.15	-8.957	8.15	-10.12
0.85	-8.922	1.85	-8.673	2.85	-8.862	3.85	-8.697	4.85	-9.255	5.85	-9.346	6.85	-8.949	7.85	-10.11
1.15	-8.922	2.15	-8.673	3.15	-8.862	4.15	-8.697	5.15	-9.255	6.15	-9.346	7.15	-8.949	8.15	-10.11
0.85	-8.911	1.85	-8.67	2.85	-8.832	3.85	-8.693	4.85	-9.237	5.85	-9.344	6.85	-8.929	7.85	-10.11
1.15	-8.911	2.15	-8.67	3.15	-8.832	4.15	-8.693	5.15	-9.237	6.15	-9.344	7.15	-8.929	8.15	-10.11
0.85	-8.906	1.85	-8.63	2.85	-8.725	3.85	-8.686	4.85	-9.197	5.85	-9.306	6.85	-8.92	7.85	-10.09
1.15	-8.906	2.15	-8.63	3.15	-8.725	4.15	-8.686	5.15	-9.197	6.15	-9.306	7.15	-8.92	8.15	-10.09
0.85	-8.894	1.85	-8.593	2.85	-8.65	3.85	-8.645	4.85	-9.181	5.85	-9.298	6.85	-8.917	7.85	-10.06
1.15	-8.894	2.15	-8.593	3.15	-8.65	4.15	-8.645	5.15	-9.181	6.15	-9.298	7.15	-8.917	8.15	-10.06
0.85	-8.884	1.85	-8.582	2.85	-8.636	3.85	-8.643	4.85	-9.173	5.85	-9.286	6.85	-8.899	7.85	-9.992
1.15	-8.884	2.15	-8.582	3.15	-8.636	4.15	-8.643	5.15	-9.173	6.15	-9.286	7.15	-8.899	8.15	-9.992
0.85	-8.877	1.85	-8.568	2.85	-8.572	3.85	-8.611	4.85	-9.16	5.85	-9.25	6.85	-8.887	7.85	-9.989
1.15	-8.877	2.15	-8.568	3.15	-8.572	4.15	-8.611	5.15	-9.16	6.15	-9.25	7.15	-8.887	8.15	-9.989
0.85	-8.863	1.85	-8.561	2.85	-8.567	3.85	-8.587	4.85	-9.11	5.85	-9.236	6.85	-8.876	7.85	-9.984
1.15	-8.863	2.15	-8.561	3.15	-8.567	4.15	-8.587	5.15	-9.11	6.15	-9.236	7.15	-8.876	8.15	-9.984
0.85	-8.856	1.85	-8.55	2.85	-8.536	3.85	-8.586	4.85	-9.092	5.85	-9.234	6.85	-8.875	7.85	-9.915
1.15	-8.856	2.15	-8.55	3.15	-8.536	4.15	-8.586	5.15	-9.092	6.15	-9.234	7.15	-8.875	8.15	-9.915
0.85	-8.852	1.85	-8.54	2.85	-8.496	3.85	-8.581	4.85	-9.086	5.85	-9.225	6.85	-8.862	7.85	-9.903
1.15	-8.852	2.15	-8.54	3.15	-8.496	4.15	-8.581	5.15	-9.086	6.15	-9.225	7.15	-8.862	8.15	-9.903
0.85	-8.85	1.85	-8.537	2.85	-8.488	3.85	-8.577	4.85	-9.042	5.85	-9.217	6.85	-8.83	7.85	-9.9
1.15	-8.85	2.15	-8.537	3.15	-8.488	4.15	-8.577	5.15	-9.042	6.15	-9.217	7.15	-8.83	8.15	-9.9
0.85	-8.845	1.85	-8.525	2.85	-8.485	3.85	-8.557	4.85	-9.034	5.85	-9.201	6.85	-8.813	7.85	-9.892
1.15	-8.845	2.15	-8.525	3.15	-8.485	4.15	-8.557	5.15	-9.034	6.15	-9.201	7.15	-8.813	8.15	-9.892
0.85	-8.84	1.85	-8.5	2.85	-8.449	3.85	-8.556	4.85	-9.02	5.85	-9.181	6.85	-8.807	7.85	-9.888
1.15	-8.84	2.15	-8.5	3.15	-8.449	4.15	-8.556	5.15	-9.02	6.15	-9.181	7.15	-8.807	8.15	-9.888
0.85	-8.837	1.85	-8.497	2.85	-8.447	3.85	-8.547	4.85	-9.002	5.85	-9.17	6.85	-8.798	7.85	-9.884
1.15	-8.837	2.15	-8.497	3.15	-8.447	4.15	-8.547	5.15	-9.002	6.15	-9.17	7.15	-8.798	8.15	-9.884
0.85	-8.818	1.85	-8.492	2.85	-8.414	3.85	-8.539	4.85	-8.998	5.85	-9.165	6.85	-8.796	7.85	-9.876
1.15	-8.818	2.15	-8.492	3.15	-8.414	4.15	-8.539	5.15	-8.998	6.15	-9.165	7.15	-8.796	8.15	-9.876
0.85	-8.784	1.85	-8.481	2.85	-8.408	3.85	-8.539	4.85	-8.972	5.85	-9.158	6.85	-8.792	7.85	-9.86
1.15	-8.784	2.15	-8.481	3.15	-8.408	4.15	-8.539	5.15	-8.972	6.15	-9.158	7.15	-8.792	8.15	-9.86
0.85	-8.709	1.85	-8.475	2.85	-8.39	3.85	-8.517	4.85	-8.97	5.85	-9.157	6.85	-8.763	7.85	-9.859
1.15	-8.709	2.15	-8.475	3.15	-8.39	4.15	-8.517	5.15	-8.97	6.15	-9.157	7.15	-8.763	8.15	-9.859
0.85	-8.704	1.85	-8.446	2.85	-8.377	3.85	-8.483	4.85	-8.94	5.85	-9.146	6.85	-8.76	7.85	-9.858
1.15	-8.704	2.15	-8.446	3.15	-8.377	4.15	-8.483	5.15	-8.94	6.15	-9.146	7.15	-8.76	8.15	-9.858
0.85	-8.683	1.85	-8.44	2.85	-8.363	3.85	-8.476	4.85	-8.927	5.85	-9.142	6.85	-8.756	7.85	-9.812
1.15	-8.683	2.15	-8.44	3.15	-8.363	4.15	-8.476	5.15	-8.927	6.15	-9.142	7.15	-8.756	8.15	-9.812
0.85	-8.66	1.85	-8.438	2.85	-8.358	3.85	-8.476	4.85	-8.927	5.85	-9.128	6.85	-8.748	7.85	-9.802
1.15	-8.66	2.15	-8.438	3.15	-8.358	4.15	-8.476	5.15	-8.927	6.15	-9.128	7.15	-8.748	8.15	-9.802
0.85	-8.652	1.85	-8.432	2.85	-8.323	3.85	-8.475	4.85	-8.919	5.85	-9.113	6.85	-8.728	7.85	-9.78
1.15	-8.652	2.15	-8.432	3.15	-8.323	4.15	-8.475	5.15	-8.919	6.15	-9.113	7.15	-8.728	8.15	-9.78
0.85	-8.644	1.85	-8.422	2.85	-8.319	3.85	-8.467	4.85	-8.916	5.85	-9.073	6.85	-8.714	7.85	-9.745
1.15	-8.644	2.15	-8.422	3.15	-8.319	4.15	-8.467	5.15	-8.916	6.15	-9.073	7.15	-8.714	8.15	-9.745
0.85	-8.614	1.85	-8.419	2.85	-8.313	3.85	-8.463	4.85	-8.849	5.85	-9.061	6.85	-8.714	7.85	-9.74
1.15	-8.614	2.15	-8.419	3.15	-8.313	4.15	-8.463	5.15	-8.849	6.15	-9.061	7.15	-8.714	8.15	-9.74
0.85	-8.613	1.85	-8.414	2.85	-8.3	3.85	-8.445	4.85	-8.822	5.85	-9.053	6.85	-8.709	7.85	-9.726
1.15	-8.613	2.15	-8.414	3.15	-8.3	4.15	-8.445	5.15	-8.822	6.15	-9.053	7.15	-8.709	8.15	-9.726
0.85	-8.59	1.85	-8.398	2.85	-8.295	3.85	-8.436	4.85	-8.812	5.85	-9.044	6.85	-8.699	7.85	-9.725
1.15	-8.59	2.15	-8.398	3.15	-8.295	4.15	-8.436	5.15	-8.812	6.15	-9.044	7.15	-8.699	8.15	-9.725
0.85	-8.578	1.85	-8.39	2.85	-8.285	3.85	-8.422	4.85	-8.811	5.85	-9.013	6.85	-8.685	7.85	-9.72
1.15	-8.578	2.15	-8.39	3.15	-8.285	4.15	-8.422	5.15	-8.811	6.15	-9.013	7.15	-8.685	8.15	-9.72
0.85	-8.575	1.85	-8.389	2.85	-8.277	3.85	-8.42	4.85	-8.805	5.85	-9.01	6.85	-8.682	7.85	-9.706
1.15	-8.575	2.15	-8.389	3.15	-8.277	4.15	-8.42	5.15	-8.805	6.15	-9.01	7.15	-8.682	8.15	-9.706
0.85	-8.573	1.85	-8.389	2.85	-8.247	3.85	-8.392	4.85	-8.801	5.85	-8.999	6.85	-8.657	7.85	-9.705
1.15	-8.573	2.15	-8.389	3.15	-8.247	4.15	-8.392	5.15	-8.801	6.15	-8.999	7.15	-8.657	8.15	-9.705
0.85	-8.572	1.85	-8.387	2.85	-8.228	3.85	-8.382	4.85	-8.792	5.85	-8.995	6.85	-8.652	7.85	-9.7
1.15	-8.572	2.15	-8.387	3.15	-8.228	4.15	-8.382	5.15	-8.792	6.15	-8.995	7.15	-8.652	8.15	-9.7
0.85	-8.557	1.85	-8.383	2.85	-8.222	3.85	-8.373	4.85	-8.765	5.85	-8.987	6.85	-8.651	7.85	-9.696
1.15	-8.557	2.15	-8.383	3.15	-8.222	4.15	-8.373	5.15	-8.765	6.15	-8.987	7.15	-8.651	8.15	-9.696
0.85	-8.542	1.85	-8.382	2.85	-8.222	3.85	-8.358	4.85	-8.757	5.85	-8.984	6.85	-8.646	7.85	-9.679
1.15	-8.542	2.15	-8.382	3.15	-8.222	4.15	-8.358	5.15	-8.757	6.15	-8.984	7.15	-8.646	8.15	-9.679
0.85	-8.534	1.85	-8.379	2.85	-8.22	3.85	-8.357	4.85	-8.753	5.85	-8.971	6.85	-8.646	7.85	-9.656
1.15	-8.534	2.15	-8.379	3.15	-8.22	4.15	-8.357	5.15	-8.753	6.15	-8.971	7.15	-8.646	8.15	-9.656
0.85	-8.52	1.85	-8.346	2.85	-8.218	3.85	-8.353	4.85	-8.749	5.85	-8.961	6.85	-8.645	7.85	-9.639
1.15	-8.52	2.15	-8.346	3.15	-8.218	4.15	-8.353	5.15	-8.749	6.15	-8.961	7.15	-8.645	8.15	-9.639
0.85	-8.517	1.85	-8.345	2.85	-8.213	3.85	-8.344	4.85	-8.746	5.85	-8.96	6.85	-8.644	7.85	-9.633
1.15	-8.517	2.15	-8.345	3.15	-8.213	4.15	-8.344	5.15	-8.746	6.15	-8.96	7.15	-8.644	8.15	-9.633
0.85	-8.511	1.85	-8.327	2.85	-8.203	3.85	-8.343	4.85	-8.739	5.85	-8.952	6.85	-8.642	7.85	-9.624
1.15	-8.511	2.15	-8.327	3.15	-8.203	4.15	-8.343	5.15	-8.739	6.15	-8.952	7.15	-8.642	8.15	-9.624
0.85	-8.474	1.85	-8.326	2.85	-8.202	3.85	-8.332	4.85	-8.71	5.85	-8.945	6.85	-8.641	7.85	-9.617
1.15	-8.474	2.15	-8.326	3.15	-8.202	4.15	-8.332	5.15	-8.71	6.15	-8.945	7.15	-8.641	8.15	-9.617
0.85	-8.468	1.85	-8.317	2.85	-8.196	3.85	-8.328	4.85	-8.705	5.85	-8.943	6.85	-8.639	7.85	-9.609
1.15	-8.468	2.15	-8.317	3.15	-8.196	4.15	-8.328	5.15	-8.705	6.15	-8.943	7.15	-8.639	8.15	-9.609
0.85	-8.464	1.85	-8.307	2.85	-8.195	3.85	-8.324	4.85	-8.702	5.85	-8.927	6.85	-8.631	7.85	-9.605
1.15	-8.464	2.15	-8.307	3.15	-8.195	4.15	-8.324	5.15	-8.702	6.15	-8.927	7.15	-8.631	8.15	-9.605
0.85	-8.448	1.85	-8.307	2.85	-8.172	3.85	-8.31	4.85	-8.701	5.85	-8.92	6.85	-8.625	7.85	-9.603
1.15	-8.448	2.15	-8.307	3.15	-8.172	4.15	-8.31	5.15	-8.701	6.15	-8.92	7.15	-8.625	8.15	-9.603
0.85	-8.446	1.85	-8.303	2.85	-8.169	3.85	-8.308	4.85	-8.697	5.85	-8.897	6.85	-8.624	7.85	-9.6
1.15	-8.446	2.15	-8.303	3.15	-8.169	4.15	-8.308	5.15	-8.697	6.15	-8.897	7.15	-8.624	8.15	-9.6
0.85	-8.444	1.85	-8.292	2.85	-8.161	3.85	-8.297	4.85	-8.684	5.85	-8.888	6.85	-8.609	7.85	-9.582
1.15	-8.444	2.15	-8.292	3.15	-8.161	4.15	-8.297	5.15	-8.684	6.15	-8.888	7.15	-8.609	8.15	-9.582
0.85	-8.442	1.85	-8.291	2.85	-8.159	3.85	-8.287	4.85	-8.677	5.85	-8.888	6.85	-8.608	7.85	-9.577
1.15	-8.442	2.15	-8.291	3.15	-8.159	4.15	-8.287	5.15	-8.677	6.15	-8.888	7.15	-8.608	8.15	-9.577
0.85	-8.44	1.85	-8.291	2.85	-8.146	3.85	-8.276	4.85	-8.662	5.85	-8.872	6.85	-8.594	7.85	-9.575
1.15	-8.44	2.15	-8.291	3.15	-8.146	4.15	-8.276	5.15	-8.662	6.15	-8.872	7.15	-8.594	8.15	-9.575
0.85	-8.438	1.85	-8.289	2.85	-8.135	3.85	-8.274	4.85	-8.654	5.85	-8.867	6.85	-8.584	7.85	-9.574
1.15	-8.438	2.15	-8.289	3.15	-8.135	4.15	-8.274	5.15	-8.654	6.15	-8.867	7.15	-8.584	8.15	-9.574
0.85	-8.424	1.85	-8.289	2.85	-8.118	3.85	-8.274	4.85	-8.647	5.85	-8.855	6.85	-8.577	7.85	-9.561
1.15	-8.424	2.15	-8.289	3.15	-8.118	4.15	-8.274	5.15	-8.647	6.15	-8.855	7.15	-8.577	8.15	-9.561
0.85	-8.419	1.85	-8.288	2.85	-8.109	3.85	-8.273	4.85	-8.643	5.85	-8.852	6.85	-8.575	7.85	-9.553
1.15	-8.419	2.15	-8.288	3.15	-8.109	4.15	-8.273	5.15	-8.643	6.15	-8.852	7.15	-8.575	8.15	-9.553
0.85	-8.412	1.85	-8.286	2.85	-8.101	3.85	-8.272	4.85	-8.641	5.85	-8.841	6.85	-8.57	7.85	-9.552
1.15	-8.412	2.15	-8.286	3.15	-8.101	4.15	-8.272	5.15	-8.641	6.15	-8.841	7.15	-8.57	8.15	-9.552
0.85	-8.411	1.85	-8.282	2.85	-8.093	3.85	-8.269	4.85	-8.637	5.85	-8.841	6.85	-8.558	7.85	-9.548
1.15	-8.411	2.15	-8.282	3.15	-8.093	4.15	-8.269	5.15	-8.637	6.15	-8.841	7.15	-8.558	8.15	-9.548
0.85	-8.405	1.85	-8.267	2.85	-8.092	3.85	-8.264	4.85	-8.63	5.85	-8.84	6.85	-8.553	7.85	-9.536
1.15	-8.405	2.15	-8.267	3.15	-8.092	4.15	-8.264	5.15	-8.63	6.15	-8.84	7.15	-8.553	8.15	-9.536
0.85	-8.398	1.85	-8.258	2.85	-8.089	3.85	-8.262	4.85	-8.604	5.85	-8.836	6.85	-8.55	7.85	-9.525
1.15	-8.398	2.15	-8.258	3.15	-8.089	4.15	-8.262	5.15	-8.604	6.15	-8.836	7.15	-8.55	8.15	-9.525
0.85	-8.391	1.85	-8.253	2.85	-8.085	3.85	-8.26	4.85	-8.594	5.85	-8.828	6.85	-8.54	7.85	-9.514
1.15	-8.391	2.15	-8.253	3.15	-8.085	4.15	-8.26	5.15	-8.594	6.15	-8.828	7.15	-8.54	8.15	-9.514
0.85	-8.387	1.85	-8.238	2.85	-8.083	3.85	-8.258	4.85	-8.59	5.85	-8.827	6.85	-8.539	7.85	-9.509
1.15	-8.387	2.15	-8.238	3.15	-8.083	4.15	-8.258	5.15	-8.59	6.15	-8.827	7.15	-8.539	8.15	-9.509
0.85	-8.374	1.85	-8.235	2.85	-8.083	3.85	-8.257	4.85	-8.589	5.85	-8.822	6.85	-8.539	7.85	-9.507
1.15	-8.374	2.15	-8.235	3.15	-8.083	4.15	-8.257	5.15	-8.589	6.15	-8.822	7.15	-8.539	8.15	-9.507
0.85	-8.367	1.85	-8.234	2.85	-8.066	3.85	-8.257	4.85	-8.587	5.85	-8.821	6.85	-8.538	7.85	-9.499
1.15	-8.367	2.15	-8.234	3.15	-8.066	4.15	-8.257	5.15	-8.587	6.15	-8.821	7.15	-8.538	8.15	-9.499
0.85	-8.363	1.85	-8.232	2.85	-8.056	3.85	-8.253	4.85	-8.522	5.85	-8.809	6.85	-8.534	7.85	-9.49
1.15	-8.363	2.15	-8.232	3.15	-8.056	4.15	-8.253	5.15	-8.522	6.15	-8.809	7.15	-8.534	8.15	-9.49
0.85	-8.361	1.85	-8.216	2.85	-8.053	3.85	-8.252	4.85	-8.521	5.85	-8.805	6.85	-8.529	7.85	-9.473
1.15	-8.361	2.15	-8.216	3.15	-8.053	4.15	-8.252	5.15	-8.521	6.15	-8.805	7.15	-8.529	8.15	-9.473
0.85	-8.355	1.85	-8.213	2.85	-8.051	3.85	-8.25	4.85	-8.511	5.85	-8.799	6.85	-8.525	7.85	-9.473
1.15	-8.355	2.15	-8.213	3.15	-8.051	4.15	-8.25	5.15	-8.511	6.15	-8.799	7.15	-8.525	8.15	-9.473
0.85	-8.353	1.85	-8.21	2.85	-8.05	3.85	-8.24	4.85	-8.501	5.85	-8.784	6.85	-8.521	7.85	-9.47
1.15	-8.353	2.15	-8.21	3.15	-8.05	4.15	-8.24	5.15	-8.501	6.15	-8.784	7.15	-8.521	8.15	-9.47
0.85	-8.337	1.85	-8.209	2.85	-8.048	3.85	-8.234	4.85	-8.492	5.85	-8.784	6.85	-8.515	7.85	-9.456
1.15	-8.337	2.15	-8.209	3.15	-8.048	4.15	-8.234	5.15	-8.492	6.15	-8.784	7.15	-8.515	8.15	-9.456
0.85	-8.336	1.85	-8.202	2.85	-8.045	3.85	-8.225	4.85	-8.486	5.85	-8.777	6.85	-8.506	7.85	-9.439
1.15	-8.336	2.15	-8.202	3.15	-8.045	4.15	-8.225	5.15	-8.486	6.15	-8.777	7.15	-8.506	8.15	-9.439
0.85	-8.333	1.85	-8.182	2.85	-8.041	3.85	-8.221	4.85	-8.482	5.85	-8.771	6.85	-8.506	7.85	-9.42
1.15	-8.333	2.15	-8.182	3.15	-8.041	4.15	-8.221	5.15	-8.482	6.15	-8.771	7.15	-8.506	8.15	-9.42
0.85	-8.333	1.85	-8.18	2.85	-8.036	3.85	-8.22	4.85	-8.474	5.85	-8.77	6.85	-8.505	7.85	-9.4
1.15	-8.333	2.15	-8.18	3.15	-8.036	4.15	-8.22	5.15	-8.474	6.15	-8.77	7.15	-8.505	8.15	-9.4
0.85	-8.331	1.85	-8.179	2.85	-8.023	3.85	-8.216	4.85	-8.473	5.85	-8.769	6.85	-8.499	7.85	-9.4
1.15	-8.331	2.15	-8.179	3.15	-8.023	4.15	-8.216	5.15	-8.473	6.15	-8.769	7.15	-8.499	8.15	-9.4
0.85	-8.321	1.85	-8.177	2.85	-8.012	3.85	-8.209	4.85	-8.467	5.85	-8.768	6.85	-8.49	7.85	-9.399
1.15	-8.321	2.15	-8.177	3.15	-8.012	4.15	-8.209	5.15	-8.467	6.15	-8.768	7.15	-8.49	8.15	-9.399
0.85	-8.315	1.85	-8.167	2.85	-8.011	3.85	-8.209	4.85	-8.456	5.85	-8.765	6.85	-8.48	7.85	-9.394
1.15	-8.315	2.15	-8.167	3.15	-8.011	4.15	-8.209	5.15	-8.456	6.15	-8.765	7.15	-8.48	8.15	-9.394
0.85	-8.314	1.85	-8.165	2.85	-8.008	3.85	-8.203	4.85	-8.455	5.85	-8.762	6.85	-8.465	7.85	-9.381
1.15	-8.314	2.15	-8.165	3.15	-8.008	4.15	-8.203	5.15	-8.455	6.15	-8.762	7.15	-8.465	8.15	-9.381
0.85	-8.308	1.85	-8.164	2.85	-8.002	3.85	-8.196	4.85	-8.451	5.85	-8.753	6.85	-8.463	7.85	-9.38
1.15	-8.308	2.15	-8.164	3.15	-8.002	4.15	-8.196	5.15	-8.451	6.15	-8.753	7.15	-8.463	8.15	-9.38
0.85	-8.298	1.85	-8.162	2.85	-7.999	3.85	-8.191	4.85	-8.449	5.85	-8.742	6.85	-8.458	7.85	-9.377
1.15	-8.298	2.15	-8.162	3.15	-7.999	4.15	-8.191	5.15	-8.449	6.15	-8.742	7.15	-8.458	8.15	-9.377
0.85	-8.298	1.85	-8.16	2.85	-7.994	3.85	-8.191	4.85	-8.439	5.85	-8.731	6.85	-8.449	7.85	-9.371
1.15	-8.298	2.15	-8.16	3.15	-7.994	4.15	-8.191	5.15	-8.439	6.15	-8.731	7.15	-8.449	8.15	-9.371
0.85	-8.294	1.85	-8.155	2.85	-7.991	3.85	-8.189	4.85	-8.431	5.85	-8.723	6.85	-8.442	7.85	-9.361
1.15	-8.294	2.15	-8.155	3.15	-7.991	4.15	-8.189	5.15	-8.431	6.15	-8.723	7.15	-8.442	8.15	-9.361
0.85	-8.29	1.85	-8.152	2.85	-7.981	3.85	-8.188	4.85	-8.418	5.85	-8.722	6.85	-8.44	7.85	-9.36
1.15	-8.29	2.15	-8.152	3.15	-7.981	4.15	-8.188	5.15	-8.418	6.15	-8.722	7.15	-8.44	8.15	-9.36
0.85	-8.284	1.85	-8.147	2.85	-7.965	3.85	-8.181	4.85	-8.411	5.85	-8.709	6.85	-8.436	7.85	-9.357
1.15	-8.284	2.15	-8.147	3.15	-7.965	4.15	-8.181	5.15	-8.411	6.15	-8.709	7.15	-8.436	8.15	-9.357
0.85	-8.28	1.85	-8.147	2.85	-7.941	3.85	-8.177	4.85	-8.411	5.85	-8.705	6.85	-8.431	7.85	-9.347
1.15	-8.28	2.15	-8.147	3.15	-7.941	4.15	-8.177	5.15	-8.411	6.15	-8.705	7.15	-8.431	8.15	-9.347
0.85	-8.279	1.85	-8.143	2.85	-7.939	3.85	-8.166	4.85	-8.41	5.85	-8.702	6.85	-8.43	7.85	-9.329
1.15	-8.279	2.15	-8.143	3.15	-7.939	4.15	-8.166	5.15	-8.41	6.15	-8.702	7.15	-8.43	8.15	-9.329
0.85	-8.274	1.85	-8.14	2.85	-7.933	3.85	-8.165	4.85	-8.404	5.85	-8.692	6.85	-8.429	7.85	-9.327
1.15	-8.274	2.15	-8.14	3.15	-7.933	4.15	-8.165	5.15	-8.404	6.15	-8.692	7.15	-8.429	8.15	-9.327
0.85	-8.273	1.85	-8.136	2.85	-7.93	3.85	-8.161	4.85	-8.395	5.85	-8.671	6.85	-8.429	7.85	-9.323
1.15	-8.273	2.15	-8.136	3.15	-7.93	4.15	-8.161	5.15	-8.395	6.15	-8.671	7.15	-8.429	8.15	-9.323
0.85	-8.265	1.85	-8.135	2.85	-7.923	3.85	-8.155	4.85	-8.375	5.85	-8.662	6.85	-8.427	7.85	-9.313
1.15	-8.265	2.15	-8.135	3.15	-7.923	4.15	-8.155	5.15	-8.375	6.15	-8.662	7.15	-8.427	8.15	-9.313
0.85	-8.257	1.85	-8.126	2.85	-7.916	3.85	-8.149	4.85	-8.341	5.85	-8.661	6.85	-8.421	7.85	-9.292
1.15	-8.257	2.15	-8.126	3.15	-7.916	4.15	-8.149	5.15	-8.341	6.15	-8.661	7.15	-8.421	8.15	-9.292
0.85	-8.254	1.85	-8.124	2.85	-7.915	3.85	-8.145	4.85	-8.333	5.85	-8.656	6.85	-8.409	7.85	-9.283
1.15	-8.254	2.15	-8.124	3.15	-7.915	4.15	-8.145	5.15	-8.333	6.15	-8.656	7.15	-8.409	8.15	-9.283
0.85	-8.253	1.85	-8.121	2.85	-7.91	3.85	-8.142	4.85	-8.315	5.85	-8.648	6.85	-8.407	7.85	-9.282
1.15	-8.253	2.15	-8.121	3.15	-7.91	4.15	-8.142	5.15	-8.315	6.15	-8.648	7.15	-8.407	8.15	-9.282
0.85	-8.24	1.85	-8.118	2.85	-7.909	3.85	-8.139	4.85	-8.304	5.85	-8.644	6.85	-8.401	7.85	-9.281
1.15	-8.24	2.15	-8.118	3.15	-7.909	4.15	-8.139	5.15	-8.304	6.15	-8.644	7.15	-8.401	8.15	-9.281
0.85	-8.222	1.85	-8.115	2.85	-7.905	3.85	-8.135	4.85	-8.296	5.85	-8.622	6.85	-8.4	7.85	-9.278
1.15	-8.222	2.15	-8.115	3.15	-7.905	4.15	-8.135	5.15	-8.296	6.15	-8.622	7.15	-8.4	8.15	-9.278
0.85	-8.221	1.85	-8.113	2.85	-7.903	3.85	-8.134	4.85	-8.292	5.85	-8.616	6.85	-8.4	7.85	-9.277
1.15	-8.221	2.15	-8.113	3.15	-7.903	4.15	-8.134	5.15	-8.292	6.15	-8.616	7.15	-8.4	8.15	-9.277
0.85	-8.22	1.85	-8.106	2.85	-7.902	3.85	-8.131	4.85	-8.285	5.85	-8.597	6.85	-8.398	7.85	-9.273
1.15	-8.22	2.15	-8.106	3.15	-7.902	4.15	-8.131	5.15	-8.285	6.15	-8.597	7.15	-8.398	8.15	-9.273
0.85	-8.216	1.85	-8.104	2.85	-7.901	3.85	-8.13	4.85	-8.278	5.85	-8.596	6.85	-8.395	7.85	-9.252
1.15	-8.216	2.15	-8.104	3.15	-7.901	4.15	-8.13	5.15	-8.278	6.15	-8.596	7.15	-8.395	8.15	-9.252
0.85	-8.205	1.85	-8.096	2.85	-7.901	3.85	-8.13	4.85	-8.258	5.85	-8.592	6.85	-8.393	7.85	-9.236
1.15	-8.205	2.15	-8.096	3.15	-7.901	4.15	-8.13	5.15	-8.258	6.15	-8.592	7.15	-8.393	8.15	-9.236
0.85	-8.199	1.85	-8.095	2.85	-7.895	3.85	-8.128	4.85	-8.257	5.85	-8.592	6.85	-8.391	7.85	-9.225
1.15	-8.199	2.15	-8.095	3.15	-7.895	4.15	-8.128	5.15	-8.257	6.15	-8.592	7.15	-8.391	8.15	-9.225
0.85	-8.198	1.85	-8.091	2.85	-7.894	3.85	-8.127	4.85	-8.24	5.85	-8.589	6.85	-8.381	7.85	-9.224
1.15	-8.198	2.15	-8.091	3.15	-7.894	4.15	-8.127	5.15	-8.24	6.15	-8.589	7.15	-8.381	8.15	-9.224
0.85	-8.19	1.85	-8.089	2.85	-7.893	3.85	-8.121	4.85	-8.239	5.85	-8.586	6.85	-8.379	7.85	-9.222
1.15	-8.19	2.15	-8.089	3.15	-7.893	4.15	-8.121	5.15	-8.239	6.15	-8.586	7.15	-8.379	8.15	-9.222
0.85	-8.19	1.85	-8.085	2.85	-7.876	3.85	-8.121	4.85	-8.235	5.85	-8.583	6.85	-8.378	7.85	-9.207
1.15	-8.19	2.15	-8.085	3.15	-7.876	4.15	-8.121	5.15	-8.235	6.15	-8.583	7.15	-8.378	8.15	-9.207
0.85	-8.19	1.85	-8.077	2.85	-7.873	3.85	-8.114	4.85	-8.234	5.85	-8.579	6.85	-8.377	7.85	-9.188
1.15	-8.19	2.15	-8.077	3.15	-7.873	4.15	-8.114	5.15	-8.234	6.15	-8.579	7.15	-8.377	8.15	-9.188
0.85	-8.184	1.85	-8.074	2.85	-7.871	3.85	-8.11	4.85	-8.219	5.85	-8.548	6.85	-8.375	7.85	-9.186
1.15	-8.184	2.15	-8.074	3.15	-7.871	4.15	-8.11	5.15	-8.219	6.15	-8.548	7.15	-8.375	8.15	-9.186
0.85	-8.178	1.85	-8.074	2.85	-7.867	3.85	-8.109	4.85	-8.217	5.85	-8.545	6.85	-8.373	7.85	-9.185
1.15	-8.178	2.15	-8.074	3.15	-7.867	4.15	-8.109	5.15	-8.217	6.15	-8.545	7.15	-8.373	8.15	-9.185
0.85	-8.16	1.85	-8.069	2.85	-7.861	3.85	-8.108	4.85	-8.214	5.85	-8.538	6.85	-8.371	7.85	-9.172
1.15	-8.16	2.15	-8.069	3.15	-7.861	4.15	-8.108	5.15	-8.214	6.15	-8.538	7.15	-8.371	8.15	-9.172
0.85	-8.154	1.85	-8.065	2.85	-7.857	3.85	-8.106	4.85	-8.211	5.85	-8.533	6.85	-8.371	7.85	-9.168
1.15	-8.154	2.15	-8.065	3.15	-7.857	4.15	-8.106	5.15	-8.211	6.15	-8.533	7.15	-8.371	8.15	-9.168
0.85	-8.15	1.85	-8.062	2.85	-7.854	3.85	-8.105	4.85	-8.208	5.85	-8.527	6.85	-8.369	7.85	-9.163
1.15	-8.15	2.15	-8.062	3.15	-7.854	4.15	-8.105	5.15	-8.208	6.15	-8.527	7.15	-8.369	8.15	-9.163
0.85	-8.145	1.85	-8.061	2.85	-7.846	3.85	-8.103	4.85	-8.204	5.85	-8.519	6.85	-8.362	7.85	-9.16
1.15	-8.145	2.15	-8.061	3.15	-7.846	4.15	-8.103	5.15	-8.204	6.15	-8.519	7.15	-8.362	8.15	-9.16
0.85	-8.144	1.85	-8.057	2.85	-7.843	3.85	-8.101	4.85	-8.198	5.85	-8.509	6.85	-8.362	7.85	-9.159
1.15	-8.144	2.15	-8.057	3.15	-7.843	4.15	-8.101	5.15	-8.198	6.15	-8.509	7.15	-8.362	8.15	-9.159
0.85	-8.12	1.85	-8.057	2.85	-7.841	3.85	-8.097	4.85	-8.197	5.85	-8.509	6.85	-8.359	7.85	-9.148
1.15	-8.12	2.15	-8.057	3.15	-7.841	4.15	-8.097	5.15	-8.197	6.15	-8.509	7.15	-8.359	8.15	-9.148
0.85	-8.118	1.85	-8.056	2.85	-7.827	3.85	-8.082	4.85	-8.154	5.85	-8.501	6.85	-8.358	7.85	-9.143
1.15	-8.118	2.15	-8.056	3.15	-7.827	4.15	-8.082	5.15	-8.154	6.15	-8.501	7.15	-8.358	8.15	-9.143
0.85	-8.115	1.85	-8.055	2.85	-7.823	3.85	-8.081	4.85	-8.142	5.85	-8.496	6.85	-8.356	7.85	-9.142
1.15	-8.115	2.15	-8.055	3.15	-7.823	4.15	-8.081	5.15	-8.142	6.15	-8.496	7.15	-8.356	8.15	-9.142
0.85	-8.115	1.85	-8.051	2.85	-7.817	3.85	-8.08	4.85	-8.142	5.85	-8.496	6.85	-8.35	7.85	-9.133
1.15	-8.115	2.15	-8.051	3.15	-7.817	4.15	-8.08	5.15	-8.142	6.15	-8.496	7.15	-8.35	8.15	-9.133
0.85	-8.114	1.85	-8.047	2.85	-7.815	3.85	-8.08	4.85	-8.142	5.85	-8.489	6.85	-8.349	7.85	-9.123
1.15	-8.114	2.15	-8.047	3.15	-7.815	4.15	-8.08	5.15	-8.142	6.15	-8.489	7.15	-8.349	8.15	-9.123
0.85	-8.112	1.85	-8.045	2.85	-7.815	3.85	-8.077	4.85	-8.13	5.85	-8.484	6.85	-8.346	7.85	-9.123
1.15	-8.112	2.15	-8.045	3.15	-7.815	4.15	-8.077	5.15	-8.13	6.15	-8.484	7.15	-8.346	8.15	-9.123
0.85	-8.102	1.85	-8.044	2.85	-7.806	3.85	-8.077	4.85	-8.128	5.85	-8.475	6.85	-8.346	7.85	-9.107
1.15	-8.102	2.15	-8.044	3.15	-7.806	4.15	-8.077	5.15	-8.128	6.15	-8.475	7.15	-8.346	8.15	-9.107
0.85	-8.098	1.85	-8.043	2.85	-7.799	3.85	-8.068	4.85	-8.121	5.85	-8.471	6.85	-8.345	7.85	-9.1
1.15	-8.098	2.15	-8.043	3.15	-7.799	4.15	-8.068	5.15	-8.121	6.15	-8.471	7.15	-8.345	8.15	-9.1
0.85	-8.095	1.85	-8.034	2.85	-7.788	3.85	-8.065	4.85	-8.107	5.85	-8.454	6.85	-8.343	7.85	-9.096
1.15	-8.095	2.15	-8.034	3.15	-7.788	4.15	-8.065	5.15	-8.107	6.15	-8.454	7.15	-8.343	8.15	-9.096
0.85	-8.092	1.85	-8.028	2.85	-7.787	3.85	-8.064	4.85	-8.099	5.85	-8.449	6.85	-8.338	7.85	-9.093
1.15	-8.092	2.15	-8.028	3.15	-7.787	4.15	-8.064	5.15	-8.099	6.15	-8.449	7.15	-8.338	8.15	-9.093
0.85	-8.069	1.85	-8.028	2.85	-7.783	3.85	-8.054	4.85	-8.091	5.85	-8.447	6.85	-8.334	7.85	-9.085
1.15	-8.069	2.15	-8.028	3.15	-7.783	4.15	-8.054	5.15	-8.091	6.15	-8.447	7.15	-8.334	8.15	-9.085
0.85	-8.068	1.85	-8.027	2.85	-7.778	3.85	-8.051	4.85	-8.079	5.85	-8.428	6.85	-8.331	7.85	-9.08
1.15	-8.068	2.15	-8.027	3.15	-7.778	4.15	-8.051	5.15	-8.079	6.15	-8.428	7.15	-8.331	8.15	-9.08
0.85	-8.065	1.85	-8.025	2.85	-7.77	3.85	-8.041	4.85	-8.066	5.85	-8.417	6.85	-8.316	7.85	-9.079
1.15	-8.065	2.15	-8.025	3.15	-7.77	4.15	-8.041	5.15	-8.066	6.15	-8.417	7.15	-8.316	8.15	-9.079
0.85	-8.063	1.85	-8.019	2.85	-7.765	3.85	-8.038	4.85	-8.063	5.85	-8.409	6.85	-8.301	7.85	-9.074
1.15	-8.063	2.15	-8.019	3.15	-7.765	4.15	-8.038	5.15	-8.063	6.15	-8.409	7.15	-8.301	8.15	-9.074
0.85	-8.062	1.85	-8.014	2.85	-7.758	3.85	-8.033	4.85	-8.041	5.85	-8.405	6.85	-8.295	7.85	-9.066
1.15	-8.062	2.15	-8.014	3.15	-7.758	4.15	-8.033	5.15	-8.041	6.15	-8.405	7.15	-8.295	8.15	-9.066
0.85	-8.059	1.85	-8.01	2.85	-7.758	3.85	-8.03	4.85	-8.034	5.85	-8.399	6.85	-8.291	7.85	-9.047
1.15	-8.059	2.15	-8.01	3.15	-7.758	4.15	-8.03	5.15	-8.034	6.15	-8.399	7.15	-8.291	8.15	-9.047
0.85	-8.046	1.85	-8.008	2.85	-7.752	3.85	-8.021	4.85	-8.026	5.85	-8.392	6.85	-8.291	7.85	-9.029
1.15	-8.046	2.15	-8.008	3.15	-7.752	4.15	-8.021	5.15	-8.026	6.15	-8.392	7.15	-8.291	8.15	-9.029
0.85	-8.032	1.85	-8.006	2.85	-7.75	3.85	-8.017	4.85	-7.997	5.85	-8.387	6.85	-8.289	7.85	-9.018
1.15	-8.032	2.15	-8.006	3.15	-7.75	4.15	-8.017	5.15	-7.997	6.15	-8.387	7.15	-8.289	8.15	-9.018
0.85	-8.03	1.85	-8.006	2.85	-7.743	3.85	-8.014	4.85	-7.993	5.85	-8.383	6.85	-8.283	7.85	-9.009
1.15	-8.03	2.15	-8.006	3.15	-7.743	4.15	-8.014	5.15	-7.993	6.15	-8.383	7.15	-8.283	8.15	-9.009
0.85	-8.026	1.85	-8.006	2.85	-7.735	3.85	-8.002	4.85	-7.934	5.85	-8.382	6.85	-8.267	7.85	-9.008
1.15	-8.026	2.15	-8.006	3.15	-7.735	4.15	-8.002	5.15	-7.934	6.15	-8.382	7.15	-8.267	8.15	-9.008
0.85	-8.024	1.85	-8.001	2.85	-7.732	3.85	-7.986	4.85	-7.933	5.85	-8.381	6.85	-8.257	7.85	-9.003
1.15	-8.024	2.15	-8.001	3.15	-7.732	4.15	-7.986	5.15	-7.933	6.15	-8.381	7.15	-8.257	8.15	-9.003
0.85	-8.006	1.85	-7.993	2.85	-7.725	3.85	-7.984	4.85	-7.93	5.85	-8.37	6.85	-8.254	7.85	-8.999
1.15	-8.006	2.15	-7.993	3.15	-7.725	4.15	-7.984	5.15	-7.93	6.15	-8.37	7.15	-8.254	8.15	-8.999
0.85	-7.998	1.85	-7.989	2.85	-7.724	3.85	-7.983	4.85	-7.896	5.85	-8.368	6.85	-8.248	7.85	-8.999
1.15	-7.998	2.15	-7.989	3.15	-7.724	4.15	-7.983	5.15	-7.896	6.15	-8.368	7.15	-8.248	8.15	-8.999
0.85	-7.981	1.85	-7.987	2.85	-7.723	3.85	-7.973	4.85	-7.895	5.85	-8.36	6.85	-8.247	7.85	-8.999
1.15	-7.981	2.15	-7.987	3.15	-7.723	4.15	-7.973	5.15	-7.895	6.15	-8.36	7.15	-8.247	8.15	-8.999
0.85	-7.97	1.85	-7.987	2.85	-7.719	3.85	-7.972	4.85	-7.881	5.85	-8.358	6.85	-8.213	7.85	-8.985
1.15	-7.97	2.15	-7.987	3.15	-7.719	4.15	-7.972	5.15	-7.881	6.15	-8.358	7.15	-8.213	8.15	-8.985
0.85	-7.967	1.85	-7.98	2.85	-7.716	3.85	-7.972	4.85	-7.863	5.85	-8.348	6.85	-8.209	7.85	-8.984
1.15	-7.967	2.15	-7.98	3.15	-7.716	4.15	-7.972	5.15	-7.863	6.15	-8.348	7.15	-8.209	8.15	-8.984
0.85	-7.952	1.85	-7.973	2.85	-7.713	3.85	-7.97	4.85	-7.841	5.85	-8.339	6.85	-8.206	7.85	-8.982
1.15	-7.952	2.15	-7.973	3.15	-7.713	4.15	-7.97	5.15	-7.841	6.15	-8.339	7.15	-8.206	8.15	-8.982
0.85	-7.951	1.85	-7.968	2.85	-7.711	3.85	-7.967	4.85	-7.803	5.85	-8.324	6.85	-8.201	7.85	-8.972
1.15	-7.951	2.15	-7.968	3.15	-7.711	4.15	-7.967	5.15	-7.803	6.15	-8.324	7.15	-8.201	8.15	-8.972
0.85	-7.935	1.85	-7.967	2.85	-7.701	3.85	-7.944	4.85	-7.802	5.85	-8.32	6.85	-8.2	7.85	-8.944
1.15	-7.935	2.15	-7.967	3.15	-7.701	4.15	-7.944	5.15	-7.802	6.15	-8.32	7.15	-8.2	8.15	-8.944
0.85	-7.935	1.85	-7.967	2.85	-7.683	3.85	-7.944	4.85	-7.795	5.85	-8.317	6.85	-8.198	7.85	-8.924
1.15	-7.935	2.15	-7.967	3.15	-7.683	4.15	-7.944	5.15	-7.795	6.15	-8.317	7.15	-8.198	8.15	-8.924
0.85	-7.934	1.85	-7.966	2.85	-7.681	3.85	-7.94	4.85	-7.787	5.85	-8.314	6.85	-8.197	7.85	-8.92
1.15	-7.934	2.15	-7.966	3.15	-7.681	4.15	-7.94	5.15	-7.787	6.15	-8.314	7.15	-8.197	8.15	-8.92
0.85	-7.93	1.85	-7.954	2.85	-7.678	3.85	-7.939	4.85	-7.786	5.85	-8.305	6.85	-8.197	7.85	-8.911
1.15	-7.93	2.15	-7.954	3.15	-7.678	4.15	-7.939	5.15	-7.786	6.15	-8.305	7.15	-8.197	8.15	-8.911
0.85	-7.929	1.85	-7.948	2.85	-7.676	3.85	-7.935	4.85	-7.784	5.85	-8.296	6.85	-8.195	7.85	-8.901
1.15	-7.929	2.15	-7.948	3.15	-7.676	4.15	-7.935	5.15	-7.784	6.15	-8.296	7.15	-8.195	8.15	-8.901
0.85	-7.928	1.85	-7.943	2.85	-7.668	3.85	-7.931	4.85	-7.781	5.85	-8.278	6.85	-8.19	7.85	-8.901
1.15	-7.928	2.15	-7.943	3.15	-7.668	4.15	-7.931	5.15	-7.781	6.15	-8.278	7.15	-8.19	8.15	-8.901
0.85	-7.921	1.85	-7.942	2.85	-7.664	3.85	-7.931	4.85	-7.781	5.85	-8.277	6.85	-8.182	7.85	-8.899
1.15	-7.921	2.15	-7.942	3.15	-7.664	4.15	-7.931	5.15	-7.781	6.15	-8.277	7.15	-8.182	8.15	-8.899
0.85	-7.91	1.85	-7.936	2.85	-7.662	3.85	-7.915	4.85	-7.758	5.85	-8.275	6.85	-8.178	7.85	-8.89
1.15	-7.91	2.15	-7.936	3.15	-7.662	4.15	-7.915	5.15	-7.758	6.15	-8.275	7.15	-8.178	8.15	-8.89
0.85	-7.901	1.85	-7.927	2.85	-7.659	3.85	-7.899	4.85	-7.728	5.85	-8.267	6.85	-8.169	7.85	-8.881
1.15	-7.901	2.15	-7.927	3.15	-7.659	4.15	-7.899	5.15	-7.728	6.15	-8.267	7.15	-8.169	8.15	-8.881
0.85	-7.9	1.85	-7.918	2.85	-7.65	3.85	-7.893	4.85	-7.723	5.85	-8.257	6.85	-8.166	7.85	-8.869
1.15	-7.9	2.15	-7.918	3.15	-7.65	4.15	-7.893	5.15	-7.723	6.15	-8.257	7.15	-8.166	8.15	-8.869
0.85	-7.9	1.85	-7.912	2.85	-7.647	3.85	-7.892	4.85	-7.686	5.85	-8.234	6.85	-8.153	7.85	-8.842
1.15	-7.9	2.15	-7.912	3.15	-7.647	4.15	-7.892	5.15	-7.686	6.15	-8.234	7.15	-8.153	8.15	-8.842
0.85	-7.892	1.85	-7.898	2.85	-7.635	3.85	-7.891	4.85	-7.674	5.85	-8.232	6.85	-8.144	7.85	-8.839
1.15	-7.892	2.15	-7.898	3.15	-7.635	4.15	-7.891	5.15	-7.674	6.15	-8.232	7.15	-8.144	8.15	-8.839
0.85	-7.891	1.85	-7.89	2.85	-7.628	3.85	-7.889	4.85	-7.669	5.85	-8.217	6.85	-8.142	7.85	-8.826
1.15	-7.891	2.15	-7.89	3.15	-7.628	4.15	-7.889	5.15	-7.669	6.15	-8.217	7.15	-8.142	8.15	-8.826
0.85	-7.884	1.85	-7.878	2.85	-7.626	3.85	-7.883	4.85	-7.655	5.85	-8.19	6.85	-8.138	7.85	-8.811
1.15	-7.884	2.15	-7.878	3.15	-7.626	4.15	-7.883	5.15	-7.655	6.15	-8.19	7.15	-8.138	8.15	-8.811
0.85	-7.88	1.85	-7.873	2.85	-7.624	3.85	-7.88	4.85	-7.634	5.85	-8.174	6.85	-8.134	7.85	-8.801
1.15	-7.88	2.15	-7.873	3.15	-7.624	4.15	-7.88	5.15	-7.634	6.15	-8.174	7.15	-8.134	8.15	-8.801
0.85	-7.879	1.85	-7.871	2.85	-7.618	3.85	-7.871	4.85	-7.603	5.85	-8.155	6.85	-8.131	7.85	-8.786
1.15	-7.879	2.15	-7.871	3.15	-7.618	4.15	-7.871	5.15	-7.603	6.15	-8.155	7.15	-8.131	8.15	-8.786
0.85	-7.873	1.85	-7.87	2.85	-7.618	3.85	-7.845	4.85	-7.588	5.85	-8.153	6.85	-8.129	7.85	-8.767
1.15	-7.873	2.15	-7.87	3.15	-7.618	4.15	-7.845	5.15	-7.588	6.15	-8.153	7.15	-8.129	8.15	-8.767
0.85	-7.864	1.85	-7.869	2.85	-7.617	3.85	-7.844	4.85	-7.586	5.85	-8.146	6.85	-8.128	7.85	-8.761
1.15	-7.864	2.15	-7.869	3.15	-7.617	4.15	-7.844	5.15	-7.586	6.15	-8.146	7.15	-8.128	8.15	-8.761
0.85	-7.863	1.85	-7.869	2.85	-7.609	3.85	-7.839	4.85	-7.512	5.85	-8.13	6.85	-8.128	7.85	-8.758
1.15	-7.863	2.15	-7.869	3.15	-7.609	4.15	-7.839	5.15	-7.512	6.15	-8.13	7.15	-8.128	8.15	-8.758
0.85	-7.852	1.85	-7.848	2.85	-7.597	3.85	-7.835	4.85	-7.484	5.85	-8.122	6.85	-8.125	7.85	-8.742
1.15	-7.852	2.15	-7.848	3.15	-7.597	4.15	-7.835	5.15	-7.484	6.15	-8.122	7.15	-8.125	8.15	-8.742
0.85	-7.848	1.85	-7.845	2.85	-7.596	3.85	-7.825	4.85	-7.481	5.85	-8.09	6.85	-8.11	7.85	-8.736
1.15	-7.848	2.15	-7.845	3.15	-7.596	4.15	-7.825	5.15	-7.481	6.15	-8.09	7.15	-8.11	8.15	-8.736
0.85	-7.835	1.85	-7.835	2.85	-7.591	3.85	-7.822	4.85	-7.461	5.85	-8.084	6.85	-8.102	7.85	-8.714
1.15	-7.835	2.15	-7.835	3.15	-7.591	4.15	-7.822	5.15	-7.461	6.15	-8.084	7.15	-8.102	8.15	-8.714
0.85	-7.831	1.85	-7.831	2.85	-7.59	3.85	-7.817	4.85	-7.459	5.85	-8.08	6.85	-8.098	7.85	-8.713
1.15	-7.831	2.15	-7.831	3.15	-7.59	4.15	-7.817	5.15	-7.459	6.15	-8.08	7.15	-8.098	8.15	-8.713
0.85	-7.831	1.85	-7.816	2.85	-7.59	3.85	-7.812	4.85	-7.455	5.85	-8.076	6.85	-8.098	7.85	-8.707
1.15	-7.831	2.15	-7.816	3.15	-7.59	4.15	-7.812	5.15	-7.455	6.15	-8.076	7.15	-8.098	8.15	-8.707
0.85	-7.826	1.85	-7.812	2.85	-7.572	3.85	-7.809	4.85	-7.387	5.85	-8.046	6.85	-8.097	7.85	-8.653
1.15	-7.826	2.15	-7.812	3.15	-7.572	4.15	-7.809	5.15	-7.387	6.15	-8.046	7.15	-8.097	8.15	-8.653
0.85	-7.812	1.85	-7.796	2.85	-7.567	3.85	-7.807	4.85	-7.363	5.85	-8.044	6.85	-8.092	7.85	-8.617
1.15	-7.812	2.15	-7.796	3.15	-7.567	4.15	-7.807	5.15	-7.363	6.15	-8.044	7.15	-8.092	8.15	-8.617
0.85	-7.807	1.85	-7.796	2.85	-7.557	3.85	-7.806	4.85	-7.345	5.85	-8.016	6.85	-8.086	7.85	-8.617
1.15	-7.807	2.15	-7.796	3.15	-7.557	4.15	-7.806	5.15	-7.345	6.15	-8.016	7.15	-8.086	8.15	-8.617
0.85	-7.804	1.85	-7.793	2.85	-7.555	3.85	-7.805	4.85	-7.275	5.85	-8.016	6.85	-8.072	7.85	-8.597
1.15	-7.804	2.15	-7.793	3.15	-7.555	4.15	-7.805	5.15	-7.275	6.15	-8.016	7.15	-8.072	8.15	-8.597
0.85	-7.803	1.85	-7.793	2.85	-7.543	3.85	-7.805	4.85	-7.263	5.85	-8.007	6.85	-8.071	7.85	-8.591
1.15	-7.803	2.15	-7.793	3.15	-7.543	4.15	-7.805	5.15	-7.263	6.15	-8.007	7.15	-8.071	8.15	-8.591
0.85	-7.801	1.85	-7.792	2.85	-7.531	3.85	-7.803	4.85	-7.23	5.85	-8.004	6.85	-8.068	7.85	-8.573
1.15	-7.801	2.15	-7.792	3.15	-7.531	4.15	-7.803	5.15	-7.23	6.15	-8.004	7.15	-8.068	8.15	-8.573
0.85	-7.801	1.85	-7.791	2.85	-7.519	3.85	-7.798	4.85	-7.183	5.85	-7.955	6.85	-8.056	7.85	-8.56
1.15	-7.801	2.15	-7.791	3.15	-7.519	4.15	-7.798	5.15	-7.183	6.15	-7.955	7.15	-8.056	8.15	-8.56
0.85	-7.797	1.85	-7.781	2.85	-7.499	3.85	-7.795	4.85	-7.182	5.85	-7.948	6.85	-8.056	7.85	-8.555
1.15	-7.797	2.15	-7.781	3.15	-7.499	4.15	-7.795	5.15	-7.182	6.15	-7.948	7.15	-8.056	8.15	-8.555
0.85	-7.788	1.85	-7.776	2.85	-7.495	3.85	-7.792	4.85	-7.136	5.85	-7.854	6.85	-8.05	7.85	-8.54
1.15	-7.788	2.15	-7.776	3.15	-7.495	4.15	-7.792	5.15	-7.136	6.15	-7.854	7.15	-8.05	8.15	-8.54
0.85	-7.786	1.85	-7.754	2.85	-7.474	3.85	-7.792	4.85	-7.127	5.85	-7.852	6.85	-8.046	7.85	-8.525
1.15	-7.786	2.15	-7.754	3.15	-7.474	4.15	-7.792	5.15	-7.127	6.15	-7.852	7.15	-8.046	8.15	-8.525
0.85	-7.783	1.85	-7.752	2.85	-7.464	3.85	-7.788	4.85	-7.115	5.85	-7.839	6.85	-8.039	7.85	-8.514
1.15	-7.783	2.15	-7.752	3.15	-7.464	4.15	-7.788	5.15	-7.115	6.15	-7.839	7.15	-8.039	8.15	-8.514
0.85	-7.763	1.85	-7.751	2.85	-7.452	3.85	-7.783	4.85	-7.094	5.85	-7.718	6.85	-8.03	7.85	-8.51
1.15	-7.763	2.15	-7.751	3.15	-7.452	4.15	-7.783	5.15	-7.094	6.15	-7.718	7.15	-8.03	8.15	-8.51
0.85	-7.762	1.85	-7.748	2.85	-7.443	3.85	-7.777	4.85	-7.069	5.85	-7.708	6.85	-8.02	7.85	-8.506
1.15	-7.762	2.15	-7.748	3.15	-7.443	4.15	-7.777	5.15	-7.069	6.15	-7.708	7.15	-8.02	8.15	-8.506
0.85	-7.751	1.85	-7.734	2.85	-7.411	3.85	-7.776	4.85	-6.986	5.85	-7.692	6.85	-8.019	7.85	-8.477
1.15	-7.751	2.15	-7.734	3.15	-7.411	4.15	-7.776	5.15	-6.986	6.15	-7.692	7.15	-8.019	8.15	-8.477
0.85	-7.738	1.85	-7.718	2.85	-7.353	3.85	-7.768	4.85	-6.958	5.85	-7.679	6.85	-8.017	7.85	-8.463
1.15	-7.738	2.15	-7.718	3.15	-7.353	4.15	-7.768	5.15	-6.958	6.15	-7.679	7.15	-8.017	8.15	-8.463
0.85	-7.733	1.85	-7.712	2.85	-7.352	3.85	-7.762	4.85	-6.914	5.85	-7.673	6.85	-8.003	7.85	-8.462
1.15	-7.733	2.15	-7.712	3.15	-7.352	4.15	-7.762	5.15	-6.914	6.15	-7.673	7.15	-8.003	8.15	-8.462
0.85	-7.722	1.85	-7.705	2.85	-7.345	3.85	-7.762	4.85	-6.907	5.85	-7.657	6.85	-7.997	7.85	-8.46
1.15	-7.722	2.15	-7.705	3.15	-7.345	4.15	-7.762	5.15	-6.907	6.15	-7.657	7.15	-7.997	8.15	-8.46
0.85	-7.719	1.85	-7.704	2.85	-7.315	3.85	-7.761	4.85	-6.886	5.85	-7.654	6.85	-7.99	7.85	-8.437
1.15	-7.719	2.15	-7.704	3.15	-7.315	4.15	-7.761	5.15	-6.886	6.15	-7.654	7.15	-7.99	8.15	-8.437
0.85	-7.715	1.85	-7.69	2.85	-7.303	3.85	-7.75	4.85	-6.875	5.85	-7.643	6.85	-7.984	7.85	-8.424
1.15	-7.715	2.15	-7.69	3.15	-7.303	4.15	-7.75	5.15	-6.875	6.15	-7.643	7.15	-7.984	8.15	-8.424
0.85	-7.699	1.85	-7.688	2.85	-7.3	3.85	-7.747	4.85	-6.862	5.85	-7.63	6.85	-7.983	7.85	-8.412
1.15	-7.699	2.15	-7.688	3.15	-7.3	4.15	-7.747	5.15	-6.862	6.15	-7.63	7.15	-7.983	8.15	-8.412
0.85	-7.688	1.85	-7.682	2.85	-7.294	3.85	-7.737	4.85	-6.825	5.85	-7.61	6.85	-7.942	7.85	-8.411
1.15	-7.688	2.15	-7.682	3.15	-7.294	4.15	-7.737	5.15	-6.825	6.15	-7.61	7.15	-7.942	8.15	-8.411
0.85	-7.684	1.85	-7.678	2.85	-7.292	3.85	-7.732	4.85	-6.776	5.85	-7.586	6.85	-7.937	7.85	-8.368
1.15	-7.684	2.15	-7.678	3.15	-7.292	4.15	-7.732	5.15	-6.776	6.15	-7.586	7.15	-7.937	8.15	-8.368
0.85	-7.684	1.85	-7.676	2.85	-7.282	3.85	-7.719	4.85	-6.771	5.85	-7.571	6.85	-7.937	7.85	-8.342
1.15	-7.684	2.15	-7.676	3.15	-7.282	4.15	-7.719	5.15	-6.771	6.15	-7.571	7.15	-7.937	8.15	-8.342
0.85	-7.673	1.85	-7.668	2.85	-7.238	3.85	-7.717	4.85	-6.711	5.85	-7.512	6.85	-7.927	7.85	-8.278
1.15	-7.673	2.15	-7.668	3.15	-7.238	4.15	-7.717	5.15	-6.711	6.15	-7.512	7.15	-7.927	8.15	-8.278
0.85	-7.645	1.85	-7.664	2.85	-7.21	3.85	-7.709	4.85	-6.558	5.85	-7.488	6.85	-7.924	7.85	-8.273
1.15	-7.645	2.15	-7.664	3.15	-7.21	4.15	-7.709	5.15	-6.558	6.15	-7.488	7.15	-7.924	8.15	-8.273
0.85	-7.626	1.85	-7.663	2.85	-7.139	3.85	-7.691	4.85	-6.527	5.85	-7.442	6.85	-7.916	7.85	-8.24
1.15	-7.626	2.15	-7.663	3.15	-7.139	4.15	-7.691	5.15	-6.527	6.15	-7.442	7.15	-7.916	8.15	-8.24
0.85	-7.617	1.85	-7.653	2.85	-7.137	3.85	-7.674	4.85	-6.499	5.85	-7.424	6.85	-7.916	7.85	-8.22
1.15	-7.617	2.15	-7.653	3.15	-7.137	4.15	-7.674	5.15	-6.499	6.15	-7.424	7.15	-7.916	8.15	-8.22
0.85	-7.611	1.85	-7.646	2.85	-7.037	3.85	-7.673	4.85	-6.494	5.85	-7.406	6.85	-7.914	7.85	-8.201
1.15	-7.611	2.15	-7.646	3.15	-7.037	4.15	-7.673	5.15	-6.494	6.15	-7.406	7.15	-7.914	8.15	-8.201
0.85	-7.585	1.85	-7.646	2.85	-6.991	3.85	-7.651	4.85	-6.489	5.85	-7.393	6.85	-7.907	7.85	-8.183
1.15	-7.585	2.15	-7.646	3.15	-6.991	4.15	-7.651	5.15	-6.489	6.15	-7.393	7.15	-7.907	8.15	-8.183
0.85	-7.558	1.85	-7.636	2.85	-6.969	3.85	-7.642	4.85	-6.484	5.85	-7.384	6.85	-7.906	7.85	-8.135
1.15	-7.558	2.15	-7.636	3.15	-6.969	4.15	-7.642	5.15	-6.484	6.15	-7.384	7.15	-7.906	8.15	-8.135
0.85	-7.556	1.85	-7.617	2.85	-6.928	3.85	-7.632	4.85	-6.409	5.85	-7.376	6.85	-7.896	7.85	-8.129
1.15	-7.556	2.15	-7.617	3.15	-6.928	4.15	-7.632	5.15	-6.409	6.15	-7.376	7.15	-7.896	8.15	-8.129
0.85	-7.548	1.85	-7.613	2.85	-6.881	3.85	-7.628	4.85	-6.286	5.85	-7.367	6.85	-7.893	7.85	-8.092
1.15	-7.548	2.15	-7.613	3.15	-6.881	4.15	-7.628	5.15	-6.286	6.15	-7.367	7.15	-7.893	8.15	-8.092
0.85	-7.511	1.85	-7.608	2.85	-6.881	3.85	-7.626	4.85	-6.284	5.85	-7.301	6.85	-7.891	7.85	-8.08
1.15	-7.511	2.15	-7.608	3.15	-6.881	4.15	-7.626	5.15	-6.284	6.15	-7.301	7.15	-7.891	8.15	-8.08
0.85	-7.464	1.85	-7.602	2.85	-6.881	3.85	-7.622	4.85	-6.27	5.85	-7.287	6.85	-7.883	7.85	-8.06
1.15	-7.464	2.15	-7.602	3.15	-6.881	4.15	-7.622	5.15	-6.27	6.15	-7.287	7.15	-7.883	8.15	-8.06
0.85	-7.394	1.85	-7.599	2.85	-6.87	3.85	-7.622	4.85	-6.246	5.85	-7.265	6.85	-7.879	7.85	-8.049
1.15	-7.394	2.15	-7.599	3.15	-6.87	4.15	-7.622	5.15	-6.246	6.15	-7.265	7.15	-7.879	8.15	-8.049
0.85	-7.393	1.85	-7.586	2.85	-6.831	3.85	-7.613	4.85	-6.217	5.85	-7.264	6.85	-7.877	7.85	-7.981
1.15	-7.393	2.15	-7.586	3.15	-6.831	4.15	-7.613	5.15	-6.217	6.15	-7.264	7.15	-7.877	8.15	-7.981
0.85	-7.344	1.85	-7.552	2.85	-6.774	3.85	-7.582	4.85	-6.16	5.85	-7.226	6.85	-7.865	7.85	-7.95
1.15	-7.344	2.15	-7.552	3.15	-6.774	4.15	-7.582	5.15	-6.16	6.15	-7.226	7.15	-7.865	8.15	-7.95
0.85	-7.342	1.85	-7.549	2.85	-6.753	3.85	-7.566	4.85	-6.091	5.85	-6.997	6.85	-7.854	7.85	-7.935
1.15	-7.342	2.15	-7.549	3.15	-6.753	4.15	-7.566	5.15	-6.091	6.15	-6.997	7.15	-7.854	8.15	-7.935
0.85	-7.292	1.85	-7.524	2.85	-6.75	3.85	-7.563	4.85	-5.925	5.85	-6.997	6.85	-7.842	7.85	-7.883
1.15	-7.292	2.15	-7.524	3.15	-6.75	4.15	-7.563	5.15	-5.925	6.15	-6.997	7.15	-7.842	8.15	-7.883
0.85	-7.25	1.85	-7.521	2.85	-6.721	3.85	-7.558	4.85	-5.846	5.85	-6.973	6.85	-7.807	7.85	-7.852
1.15	-7.25	2.15	-7.521	3.15	-6.721	4.15	-7.558	5.15	-5.846	6.15	-6.973	7.15	-7.807	8.15	-7.852
0.85	-7.233	1.85	-7.52	2.85	-6.682	3.85	-7.513	4.85	-5.827	5.85	-6.971	6.85	-7.803	7.85	-7.81
1.15	-7.233	2.15	-7.52	3.15	-6.682	4.15	-7.513	5.15	-5.827	6.15	-6.971	7.15	-7.803	8.15	-7.81
0.85	-7.092	1.85	-7.519	2.85	-6.673	3.85	-7.511	4.85	-5.821	5.85	-6.965	6.85	-7.802	7.85	-7.801
1.15	-7.092	2.15	-7.519	3.15	-6.673	4.15	-7.511	5.15	-5.821	6.15	-6.965	7.15	-7.802	8.15	-7.801
0.85	-7.071	1.85	-7.461	2.85	-6.612	3.85	-7.498	4.85	-5.814	5.85	-6.95	6.85	-7.787	7.85	-7.779
1.15	-7.071	2.15	-7.461	3.15	-6.612	4.15	-7.498	5.15	-5.814	6.15	-6.95	7.15	-7.787	8.15	-7.779
0.85	-7.011	1.85	-7.439	2.85	-6.607	3.85	-7.491	4.85	-5.734	5.85	-6.895	6.85	-7.781	7.85	-7.661
1.15	-7.011	2.15	-7.439	3.15	-6.607	4.15	-7.491	5.15	-5.734	6.15	-6.895	7.15	-7.781	8.15	-7.661
0.85	-7.003	1.85	-7.416	2.85	-6.56	3.85	-7.461	4.85	-5.693	5.85	-6.882	6.85	-7.731	7.85	-7.64
1.15	-7.003	2.15	-7.416	3.15	-6.56	4.15	-7.461	5.15	-5.693	6.15	-6.882	7.15	-7.731	8.15	-7.64
0.85	-6.884	1.85	-7.358	2.85	-6.51	3.85	-7.453	4.85	-5.681	5.85	-6.813	6.85	-7.724	7.85	-7.619
1.15	-6.884	2.15	-7.358	3.15	-6.51	4.15	-7.453	5.15	-5.681	6.15	-6.813	7.15	-7.724	8.15	-7.619
0.85	-6.849	1.85	-7.353	2.85	-6.479	3.85	-7.373	4.85	-5.673	5.85	-6.729	6.85	-7.724	7.85	-7.465
1.15	-6.849	2.15	-7.353	3.15	-6.479	4.15	-7.373	5.15	-5.673	6.15	-6.729	7.15	-7.724	8.15	-7.465
0.85	-6.816	1.85	-7.349	2.85	-6.479	3.85	-7.368	4.85	-5.557	5.85	-6.628	6.85	-7.714	7.85	-7.176
1.15	-6.816	2.15	-7.349	3.15	-6.479	4.15	-7.368	5.15	-5.557	6.15	-6.628	7.15	-7.714	8.15	-7.176
0.85	-6.807	1.85	-7.331	2.85	-6.433	3.85	-7.331	4.85	-5.548	5.85	-6.558	6.85	-7.643	7.85	-6.989
1.15	-6.807	2.15	-7.331	3.15	-6.433	4.15	-7.331	5.15	-5.548	6.15	-6.558	7.15	-7.643	8.15	-6.989
0.85	-6.765	1.85	-7.292	2.85	-6.363	3.85	-7.256	4.85	-5.538	5.85	-6.54	6.85	-7.642	7.85	-6.958
1.15	-6.765	2.15	-7.292	3.15	-6.363	4.15	-7.256	5.15	-5.538	6.15	-6.54	7.15	-7.642	8.15	-6.958
0.85	-6.763	1.85	-7.226	2.85	-6.326	3.85	-7.242	4.85	-5.488	5.85	-6.522	6.85	-7.64	7.85	-6.897
1.15	-6.763	2.15	-7.226	3.15	-6.326	4.15	-7.242	5.15	-5.488	6.15	-6.522	7.15	-7.64	8.15	-6.897
0.85	-6.662	1.85	-7.141	2.85	-6.234	3.85	-7.23	4.85	-5.433	5.85	-6.498	6.85	-7.586	7.85	-6.885
1.15	-6.662	2.15	-7.141	3.15	-6.234	4.15	-7.23	5.15	-5.433	6.15	-6.498	7.15	-7.586	8.15	-6.885
0.85	-6.519	1.85	-6.951	2.85	-6.216	3.85	-7.139	4.85	-5.432	5.85	-6.403	6.85	-7.548	7.85	-6.804
1.15	-6.519	2.15	-6.951	3.15	-6.216	4.15	-7.139	5.15	-5.432	6.15	-6.403	7.15	-7.548	8.15	-6.804
0.85	-6.516	1.85	-6.927	2.85	-6.17	3.85	-7.036	4.85	-5.295	5.85	-6.311	6.85	-7.495	7.85	-6.658
1.15	-6.516	2.15	-6.927	3.15	-6.17	4.15	-7.036	5.15	-5.295	6.15	-6.311	7.15	-7.495	8.15	-6.658
0.85	-6.507	1.85	-6.536	2.85	-5.852	3.85	-6.895	4.85	-5.26	5.85	-6.174	6.85	-7.267	7.85	-6.356
1.15	-6.507	2.15	-6.536	3.15	-5.852	4.15	-6.895	5.15	-5.26	6.15	-6.174	7.15	-7.267	8.15	-6.356
0.85	-6.249	1.85	-6.462	2.85	-5.739	3.85	-6.866	4.85	-5.219	5.85	-6.116	6.85	-6.69	7.85	-6.073
1.15	-6.249	2.15	-6.462	3.15	-5.739	4.15	-6.866	5.15	-5.219	6.15	-6.116	7.15	-6.69	8.15	-6.073

## Sheet: XLSTAT_20230704_140240_1_HID
1	0	1.25	-7.804	1	0	2.25	-7.793	1	0	3.25	-7.555	1	0	4.25	-7.805	1	0	5.25	-7.275	1	0	6.25	-8.016	1	0	7.25	-8.072	1	0	8.25	-8.597
2	1	1.24928	-8.398	2	1	2.24928	-8.258	2	1	3.24928	-8.089	2	1	4.24928	-8.262	2	1	5.24928	-8.604	2	1	6.24928	-8.836	2	1	7.24928	-8.55	2	1	8.24928	-9.525
3	2	1.24857	-7.804	3	2	2.24857	-7.793	3	2	3.24857	-7.555	3	2	4.24857	-7.805	3	2	5.24857	-7.275	3	2	6.24857	-8.016	3	2	7.24857	-8.072	3	2	8.24857	-8.597
4	3	1.24785	-8.398	4	3	2.24785	-8.258	4	3	3.24785	-8.089	4	3	4.24785	-8.262	4	3	5.24785	-8.604	4	3	6.24785	-8.836	4	3	7.24785	-8.55	4	3	8.24785	-9.525
5	4	1.24714	-7.804	5	4	2.24714	-7.793	5	4	3.24714	-7.555	5	4	4.24714	-7.805	5	4	5.24714	-7.275	5	4	6.24714	-8.016	5	4	7.24714	-8.072	5	4	8.24714	-8.597
6	5	1.24642	-8.398	6	5	2.24642	-8.258	6	5	3.24642	-8.089	6	5	4.24642	-8.262	6	5	5.24642	-8.604	6	5	6.24642	-8.836	6	5	7.24642	-8.55	6	5	8.24642	-9.525
7	6	1.24571	-7.804	7	6	2.24571	-7.793	7	6	3.24571	-7.555	7	6	4.24571	-7.805	7	6	5.24571	-7.275	7	6	6.24571	-8.016	7	6	7.24571	-8.072	7	6	8.24571	-8.597
8	7	1.24499	-8.398	8	7	2.24499	-8.258	8	7	3.24499	-8.089	8	7	4.24499	-8.262	8	7	5.24499	-8.604	8	7	6.24499	-8.836	8	7	7.24499	-8.55	8	7	8.24499	-9.525
9	8	1.24428	-7.804	9	8	2.24428	-7.793	9	8	3.24428	-7.555	9	8	4.24428	-7.805	9	8	5.24428	-7.275	9	8	6.24428	-8.016	9	8	7.24428	-8.072	9	8	8.24428	-8.597
10	9	1.24356	-8.398	10	9	2.24356	-8.258	10	9	3.24356	-8.089	10	9	4.24356	-8.262	10	9	5.24356	-8.604	10	9	6.24356	-8.836	10	9	7.24356	-8.55	10	9	8.24356	-9.525
11	10	1.24285	-7.804	11	10	2.24285	-7.793	11	10	3.24285	-7.555	11	10	4.24285	-7.805	11	10	5.24285	-7.275	11	10	6.24285	-8.016	11	10	7.24285	-8.072	11	10	8.24285	-8.597
12	11	1.24213	-8.398	12	11	2.24213	-8.258	12	11	3.24213	-8.089	12	11	4.24213	-8.262	12	11	5.24213	-8.604	12	11	6.24213	-8.836	12	11	7.24213	-8.55	12	11	8.24213	-9.525
13	12	1.24142	-7.804	13	12	2.24142	-7.793	13	12	3.24142	-7.555	13	12	4.24142	-7.805	13	12	5.24142	-7.275	13	12	6.24142	-8.016	13	12	7.24142	-8.072	13	12	8.24142	-8.597
14	13	1.2407	-8.398	14	13	2.2407	-8.258	14	13	3.2407	-8.089	14	13	4.2407	-8.262	14	13	5.2407	-8.604	14	13	6.2407	-8.836	14	13	7.2407	-8.55	14	13	8.2407	-9.525
15	14	1.23999	-7.804	15	14	2.23999	-7.793	15	14	3.23999	-7.555	15	14	4.23999	-7.805	15	14	5.23999	-7.275	15	14	6.23999	-8.016	15	14	7.23999	-8.072	15	14	8.23999	-8.597
16	15	1.23927	-8.398	16	15	2.23927	-8.258	16	15	3.23927	-8.089	16	15	4.23927	-8.262	16	15	5.23927	-8.604	16	15	6.23927	-8.836	16	15	7.23927	-8.55	16	15	8.23927	-9.525
17	16	1.23856	-7.804	17	16	2.23856	-7.793	17	16	3.23856	-7.555	17	16	4.23856	-7.805	17	16	5.23856	-7.275	17	16	6.23856	-8.016	17	16	7.23856	-8.072	17	16	8.23856	-8.597
18	17	1.23784	-8.398	18	17	2.23784	-8.258	18	17	3.23784	-8.089	18	17	4.23784	-8.262	18	17	5.23784	-8.604	18	17	6.23784	-8.836	18	17	7.23784	-8.55	18	17	8.23784	-9.525
19	18	1.23712	-7.804	19	18	2.23712	-7.793	19	18	3.23712	-7.555	19	18	4.23712	-7.805	19	18	5.23712	-7.275	19	18	6.23712	-8.016	19	18	7.23712	-8.072	19	18	8.23712	-8.597
20	19	1.23641	-8.398	20	19	2.23641	-8.258	20	19	3.23641	-8.089	20	19	4.23641	-8.262	20	19	5.23641	-8.604	20	19	6.23641	-8.836	20	19	7.23641	-8.55	20	19	8.23641	-9.525
21	20	1.23569	-7.804	21	20	2.23569	-7.793	21	20	3.23569	-7.555	21	20	4.23569	-7.805	21	20	5.23569	-7.275	21	20	6.23569	-8.016	21	20	7.23569	-8.072	21	20	8.23569	-8.597
22	21	1.23498	-8.398	22	21	2.23498	-8.258	22	21	3.23498	-8.089	22	21	4.23498	-8.262	22	21	5.23498	-8.604	22	21	6.23498	-8.836	22	21	7.23498	-8.55	22	21	8.23498	-9.525
23	22	1.23426	-7.804	23	22	2.23426	-7.793	23	22	3.23426	-7.555	23	22	4.23426	-7.805	23	22	5.23426	-7.275	23	22	6.23426	-8.016	23	22	7.23426	-8.072	23	22	8.23426	-8.597
24	23	1.23355	-8.398	24	23	2.23355	-8.258	24	23	3.23355	-8.089	24	23	4.23355	-8.262	24	23	5.23355	-8.604	24	23	6.23355	-8.836	24	23	7.23355	-8.55	24	23	8.23355	-9.525
25	24	1.23283	-7.804	25	24	2.23283	-7.793	25	24	3.23283	-7.555	25	24	4.23283	-7.805	25	24	5.23283	-7.275	25	24	6.23283	-8.016	25	24	7.23283	-8.072	25	24	8.23283	-8.597
26	25	1.23212	-8.398	26	25	2.23212	-8.258	26	25	3.23212	-8.089	26	25	4.23212	-8.262	26	25	5.23212	-8.604	26	25	6.23212	-8.836	26	25	7.23212	-8.55	26	25	8.23212	-9.525
27	26	1.2314	-7.804	27	26	2.2314	-7.793	27	26	3.2314	-7.555	27	26	4.2314	-7.805	27	26	5.2314	-7.275	27	26	6.2314	-8.016	27	26	7.2314	-8.072	27	26	8.2314	-8.597
28	27	1.23069	-8.398	28	27	2.23069	-8.258	28	27	3.23069	-8.089	28	27	4.23069	-8.262	28	27	5.23069	-8.604	28	27	6.23069	-8.836	28	27	7.23069	-8.55	28	27	8.23069	-9.525
29	28	1.22997	-7.804	29	28	2.22997	-7.793	29	28	3.22997	-7.555	29	28	4.22997	-7.805	29	28	5.22997	-7.275	29	28	6.22997	-8.016	29	28	7.22997	-8.072	29	28	8.22997	-8.597
30	29	1.22926	-8.398	30	29	2.22926	-8.258	30	29	3.22926	-8.089	30	29	4.22926	-8.262	30	29	5.22926	-8.604	30	29	6.22926	-8.836	30	29	7.22926	-8.55	30	29	8.22926	-9.525
31	30	1.22854	-7.804	31	30	2.22854	-7.793	31	30	3.22854	-7.555	31	30	4.22854	-7.805	31	30	5.22854	-7.275	31	30	6.22854	-8.016	31	30	7.22854	-8.072	31	30	8.22854	-8.597
32	31	1.22783	-8.398	32	31	2.22783	-8.258	32	31	3.22783	-8.089	32	31	4.22783	-8.262	32	31	5.22783	-8.604	32	31	6.22783	-8.836	32	31	7.22783	-8.55	32	31	8.22783	-9.525
33	32	1.22711	-7.804	33	32	2.22711	-7.793	33	32	3.22711	-7.555	33	32	4.22711	-7.805	33	32	5.22711	-7.275	33	32	6.22711	-8.016	33	32	7.22711	-8.072	33	32	8.22711	-8.597
34	33	1.22639	-8.398	34	33	2.22639	-8.258	34	33	3.22639	-8.089	34	33	4.22639	-8.262	34	33	5.22639	-8.604	34	33	6.22639	-8.836	34	33	7.22639	-8.55	34	33	8.22639	-9.525
35	34	1.22568	-7.804	35	34	2.22568	-7.793	35	34	3.22568	-7.555	35	34	4.22568	-7.805	35	34	5.22568	-7.275	35	34	6.22568	-8.016	35	34	7.22568	-8.072	35	34	8.22568	-8.597
36	35	1.22496	-8.398	36	35	2.22496	-8.258	36	35	3.22496	-8.089	36	35	4.22496	-8.262	36	35	5.22496	-8.604	36	35	6.22496	-8.836	36	35	7.22496	-8.55	36	35	8.22496	-9.525
37	36	1.22425	-7.804	37	36	2.22425	-7.793	37	36	3.22425	-7.555	37	36	4.22425	-7.805	37	36	5.22425	-7.275	37	36	6.22425	-8.016	37	36	7.22425	-8.072	37	36	8.22425	-8.597
38	37	1.22353	-8.398	38	37	2.22353	-8.258	38	37	3.22353	-8.089	38	37	4.22353	-8.262	38	37	5.22353	-8.604	38	37	6.22353	-8.836	38	37	7.22353	-8.55	38	37	8.22353	-9.525
39	38	1.22282	-7.804	39	38	2.22282	-7.793	39	38	3.22282	-7.555	39	38	4.22282	-7.805	39	38	5.22282	-7.275	39	38	6.22282	-8.016	39	38	7.22282	-8.072	39	38	8.22282	-8.597
40	39	1.2221	-8.398	40	39	2.2221	-8.258	40	39	3.2221	-8.089	40	39	4.2221	-8.262	40	39	5.2221	-8.604	40	39	6.2221	-8.836	40	39	7.2221	-8.55	40	39	8.2221	-9.525
41	40	1.22139	-7.804	41	40	2.22139	-7.793	41	40	3.22139	-7.555	41	40	4.22139	-7.805	41	40	5.22139	-7.275	41	40	6.22139	-8.016	41	40	7.22139	-8.072	41	40	8.22139	-8.597
42	41	1.22067	-8.398	42	41	2.22067	-8.258	42	41	3.22067	-8.089	42	41	4.22067	-8.262	42	41	5.22067	-8.604	42	41	6.22067	-8.836	42	41	7.22067	-8.55	42	41	8.22067	-9.525
43	42	1.21996	-7.804	43	42	2.21996	-7.793	43	42	3.21996	-7.555	43	42	4.21996	-7.805	43	42	5.21996	-7.275	43	42	6.21996	-8.016	43	42	7.21996	-8.072	43	42	8.21996	-8.597
44	43	1.21924	-8.398	44	43	2.21924	-8.258	44	43	3.21924	-8.089	44	43	4.21924	-8.262	44	43	5.21924	-8.604	44	43	6.21924	-8.836	44	43	7.21924	-8.55	44	43	8.21924	-9.525
45	44	1.21853	-7.804	45	44	2.21853	-7.793	45	44	3.21853	-7.555	45	44	4.21853	-7.805	45	44	5.21853	-7.275	45	44	6.21853	-8.016	45	44	7.21853	-8.072	45	44	8.21853	-8.597
46	45	1.21781	-8.398	46	45	2.21781	-8.258	46	45	3.21781	-8.089	46	45	4.21781	-8.262	46	45	5.21781	-8.604	46	45	6.21781	-8.836	46	45	7.21781	-8.55	46	45	8.21781	-9.525
47	46	1.2171	-7.804	47	46	2.2171	-7.793	47	46	3.2171	-7.555	47	46	4.2171	-7.805	47	46	5.2171	-7.275	47	46	6.2171	-8.016	47	46	7.2171	-8.072	47	46	8.2171	-8.597
48	47	1.21638	-8.398	48	47	2.21638	-8.258	48	47	3.21638	-8.089	48	47	4.21638	-8.262	48	47	5.21638	-8.604	48	47	6.21638	-8.836	48	47	7.21638	-8.55	48	47	8.21638	-9.525
49	48	1.21567	-7.804	49	48	2.21567	-7.793	49	48	3.21567	-7.555	49	48	4.21567	-7.805	49	48	5.21567	-7.275	49	48	6.21567	-8.016	49	48	7.21567	-8.072	49	48	8.21567	-8.597
50	49	1.21495	-8.398	50	49	2.21495	-8.258	50	49	3.21495	-8.089	50	49	4.21495	-8.262	50	49	5.21495	-8.604	50	49	6.21495	-8.836	50	49	7.21495	-8.55	50	49	8.21495	-9.525
51	50	1.21423	-7.804	51	50	2.21423	-7.793	51	50	3.21423	-7.555	51	50	4.21423	-7.805	51	50	5.21423	-7.275	51	50	6.21423	-8.016	51	50	7.21423	-8.072	51	50	8.21423	-8.597
52	51	1.21352	-8.398	52	51	2.21352	-8.258	52	51	3.21352	-8.089	52	51	4.21352	-8.262	52	51	5.21352	-8.604	52	51	6.21352	-8.836	52	51	7.21352	-8.55	52	51	8.21352	-9.525
53	52	1.2128	-7.804	53	52	2.2128	-7.793	53	52	3.2128	-7.555	53	52	4.2128	-7.805	53	52	5.2128	-7.275	53	52	6.2128	-8.016	53	52	7.2128	-8.072	53	52	8.2128	-8.597
54	53	1.21209	-8.398	54	53	2.21209	-8.258	54	53	3.21209	-8.089	54	53	4.21209	-8.262	54	53	5.21209	-8.604	54	53	6.21209	-8.836	54	53	7.21209	-8.55	54	53	8.21209	-9.525
55	54	1.21137	-7.804	55	54	2.21137	-7.793	55	54	3.21137	-7.555	55	54	4.21137	-7.805	55	54	5.21137	-7.275	55	54	6.21137	-8.016	55	54	7.21137	-8.072	55	54	8.21137	-8.597
56	55	1.21066	-8.398	56	55	2.21066	-8.258	56	55	3.21066	-8.089	56	55	4.21066	-8.262	56	55	5.21066	-8.604	56	55	6.21066	-8.836	56	55	7.21066	-8.55	56	55	8.21066	-9.525
57	56	1.20994	-7.804	57	56	2.20994	-7.793	57	56	3.20994	-7.555	57	56	4.20994	-7.805	57	56	5.20994	-7.275	57	56	6.20994	-8.016	57	56	7.20994	-8.072	57	56	8.20994	-8.597
58	57	1.20923	-8.398	58	57	2.20923	-8.258	58	57	3.20923	-8.089	58	57	4.20923	-8.262	58	57	5.20923	-8.604	58	57	6.20923	-8.836	58	57	7.20923	-8.55	58	57	8.20923	-9.525
59	58	1.20851	-7.804	59	58	2.20851	-7.793	59	58	3.20851	-7.555	59	58	4.20851	-7.805	59	58	5.20851	-7.275	59	58	6.20851	-8.016	59	58	7.20851	-8.072	59	58	8.20851	-8.597
60	59	1.2078	-8.398	60	59	2.2078	-8.258	60	59	3.2078	-8.089	60	59	4.2078	-8.262	60	59	5.2078	-8.604	60	59	6.2078	-8.836	60	59	7.2078	-8.55	60	59	8.2078	-9.525
61	60	1.20708	-7.804	61	60	2.20708	-7.793	61	60	3.20708	-7.555	61	60	4.20708	-7.805	61	60	5.20708	-7.275	61	60	6.20708	-8.016	61	60	7.20708	-8.072	61	60	8.20708	-8.597
62	61	1.20637	-8.398	62	61	2.20637	-8.258	62	61	3.20637	-8.089	62	61	4.20637	-8.262	62	61	5.20637	-8.604	62	61	6.20637	-8.836	62	61	7.20637	-8.55	62	61	8.20637	-9.525
63	62	1.20565	-7.804	63	62	2.20565	-7.793	63	62	3.20565	-7.555	63	62	4.20565	-7.805	63	62	5.20565	-7.275	63	62	6.20565	-8.016	63	62	7.20565	-8.072	63	62	8.20565	-8.597
64	63	1.20494	-8.398	64	63	2.20494	-8.258	64	63	3.20494	-8.089	64	63	4.20494	-8.262	64	63	5.20494	-8.604	64	63	6.20494	-8.836	64	63	7.20494	-8.55	64	63	8.20494	-9.525
65	64	1.20422	-7.804	65	64	2.20422	-7.793	65	64	3.20422	-7.555	65	64	4.20422	-7.805	65	64	5.20422	-7.275	65	64	6.20422	-8.016	65	64	7.20422	-8.072	65	64	8.20422	-8.597
66	65	1.20351	-8.398	66	65	2.20351	-8.258	66	65	3.20351	-8.089	66	65	4.20351	-8.262	66	65	5.20351	-8.604	66	65	6.20351	-8.836	66	65	7.20351	-8.55	66	65	8.20351	-9.525
67	66	1.20279	-7.804	67	66	2.20279	-7.793	67	66	3.20279	-7.555	67	66	4.20279	-7.805	67	66	5.20279	-7.275	67	66	6.20279	-8.016	67	66	7.20279	-8.072	67	66	8.20279	-8.597
68	67	1.20207	-8.398	68	67	2.20207	-8.258	68	67	3.20207	-8.089	68	67	4.20207	-8.262	68	67	5.20207	-8.604	68	67	6.20207	-8.836	68	67	7.20207	-8.55	68	67	8.20207	-9.525
69	68	1.20136	-7.804	69	68	2.20136	-7.793	69	68	3.20136	-7.555	69	68	4.20136	-7.805	69	68	5.20136	-7.275	69	68	6.20136	-8.016	69	68	7.20136	-8.072	69	68	8.20136	-8.597
70	69	1.20064	-8.398	70	69	2.20064	-8.258	70	69	3.20064	-8.089	70	69	4.20064	-8.262	70	69	5.20064	-8.604	70	69	6.20064	-8.836	70	69	7.20064	-8.55	70	69	8.20064	-9.525
71	70	1.19993	-7.804	71	70	2.19993	-7.793	71	70	3.19993	-7.555	71	70	4.19993	-7.805	71	70	5.19993	-7.275	71	70	6.19993	-8.016	71	70	7.19993	-8.072	71	70	8.19993	-8.597
72	71	1.19921	-8.398	72	71	2.19921	-8.258	72	71	3.19921	-8.089	72	71	4.19921	-8.262	72	71	5.19921	-8.604	72	71	6.19921	-8.836	72	71	7.19921	-8.55	72	71	8.19921	-9.525
73	72	1.1985	-7.804	73	72	2.1985	-7.793	73	72	3.1985	-7.555	73	72	4.1985	-7.805	73	72	5.1985	-7.275	73	72	6.1985	-8.016	73	72	7.1985	-8.072	73	72	8.1985	-8.597
74	73	1.19778	-8.398	74	73	2.19778	-8.258	74	73	3.19778	-8.089	74	73	4.19778	-8.262	74	73	5.19778	-8.604	74	73	6.19778	-8.836	74	73	7.19778	-8.55	74	73	8.19778	-9.525
75	74	1.19707	-7.804	75	74	2.19707	-7.793	75	74	3.19707	-7.555	75	74	4.19707	-7.805	75	74	5.19707	-7.275	75	74	6.19707	-8.016	75	74	7.19707	-8.072	75	74	8.19707	-8.597
76	75	1.19635	-8.398	76	75	2.19635	-8.258	76	75	3.19635	-8.089	76	75	4.19635	-8.262	76	75	5.19635	-8.604	76	75	6.19635	-8.836	76	75	7.19635	-8.55	76	75	8.19635	-9.525
77	76	1.19564	-7.804	77	76	2.19564	-7.793	77	76	3.19564	-7.555	77	76	4.19564	-7.805	77	76	5.19564	-7.275	77	76	6.19564	-8.016	77	76	7.19564	-8.072	77	76	8.19564	-8.597
78	77	1.19492	-8.398	78	77	2.19492	-8.258	78	77	3.19492	-8.089	78	77	4.19492	-8.262	78	77	5.19492	-8.604	78	77	6.19492	-8.836	78	77	7.19492	-8.55	78	77	8.19492	-9.525
79	78	1.19421	-7.804	79	78	2.19421	-7.793	79	78	3.19421	-7.555	79	78	4.19421	-7.805	79	78	5.19421	-7.275	79	78	6.19421	-8.016	79	78	7.19421	-8.072	79	78	8.19421	-8.597
80	79	1.19349	-8.398	80	79	2.19349	-8.258	80	79	3.19349	-8.089	80	79	4.19349	-8.262	80	79	5.19349	-8.604	80	79	6.19349	-8.836	80	79	7.19349	-8.55	80	79	8.19349	-9.525
81	80	1.19278	-7.804	81	80	2.19278	-7.793	81	80	3.19278	-7.555	81	80	4.19278	-7.805	81	80	5.19278	-7.275	81	80	6.19278	-8.016	81	80	7.19278	-8.072	81	80	8.19278	-8.597
82	81	1.19206	-8.398	82	81	2.19206	-8.258	82	81	3.19206	-8.089	82	81	4.19206	-8.262	82	81	5.19206	-8.604	82	81	6.19206	-8.836	82	81	7.19206	-8.55	82	81	8.19206	-9.525
83	82	1.19134	-7.804	83	82	2.19134	-7.793	83	82	3.19134	-7.555	83	82	4.19134	-7.805	83	82	5.19134	-7.275	83	82	6.19134	-8.016	83	82	7.19134	-8.072	83	82	8.19134	-8.597
84	83	1.19063	-8.398	84	83	2.19063	-8.258	84	83	3.19063	-8.089	84	83	4.19063	-8.262	84	83	5.19063	-8.604	84	83	6.19063	-8.836	84	83	7.19063	-8.55	84	83	8.19063	-9.525
85	84	1.18991	-7.804	85	84	2.18991	-7.793	85	84	3.18991	-7.555	85	84	4.18991	-7.805	85	84	5.18991	-7.275	85	84	6.18991	-8.016	85	84	7.18991	-8.072	85	84	8.18991	-8.597
86	85	1.1892	-8.398	86	85	2.1892	-8.258	86	85	3.1892	-8.089	86	85	4.1892	-8.262	86	85	5.1892	-8.604	86	85	6.1892	-8.836	86	85	7.1892	-8.55	86	85	8.1892	-9.525
87	86	1.18848	-7.804	87	86	2.18848	-7.793	87	86	3.18848	-7.555	87	86	4.18848	-7.805	87	86	5.18848	-7.275	87	86	6.18848	-8.016	87	86	7.18848	-8.072	87	86	8.18848	-8.597
88	87	1.18777	-8.398	88	87	2.18777	-8.258	88	87	3.18777	-8.089	88	87	4.18777	-8.262	88	87	5.18777	-8.604	88	87	6.18777	-8.836	88	87	7.18777	-8.55	88	87	8.18777	-9.525
89	88	1.18705	-7.804	89	88	2.18705	-7.793	89	88	3.18705	-7.555	89	88	4.18705	-7.805	89	88	5.18705	-7.275	89	88	6.18705	-8.016	89	88	7.18705	-8.072	89	88	8.18705	-8.597
90	89	1.18634	-8.398	90	89	2.18634	-8.258	90	89	3.18634	-8.089	90	89	4.18634	-8.262	90	89	5.18634	-8.604	90	89	6.18634	-8.836	90	89	7.18634	-8.55	90	89	8.18634	-9.525
91	90	1.18562	-7.804	91	90	2.18562	-7.793	91	90	3.18562	-7.555	91	90	4.18562	-7.805	91	90	5.18562	-7.275	91	90	6.18562	-8.016	91	90	7.18562	-8.072	91	90	8.18562	-8.597
92	91	1.18491	-8.398	92	91	2.18491	-8.258	92	91	3.18491	-8.089	92	91	4.18491	-8.262	92	91	5.18491	-8.604	92	91	6.18491	-8.836	92	91	7.18491	-8.55	92	91	8.18491	-9.525
93	92	1.18419	-7.804	93	92	2.18419	-7.793	93	92	3.18419	-7.555	93	92	4.18419	-7.805	93	92	5.18419	-7.275	93	92	6.18419	-8.016	93	92	7.18419	-8.072	93	92	8.18419	-8.597
94	93	1.18348	-8.398	94	93	2.18348	-8.258	94	93	3.18348	-8.089	94	93	4.18348	-8.262	94	93	5.18348	-8.604	94	93	6.18348	-8.836	94	93	7.18348	-8.55	94	93	8.18348	-9.525
95	94	1.18276	-7.804	95	94	2.18276	-7.793	95	94	3.18276	-7.555	95	94	4.18276	-7.805	95	94	5.18276	-7.275	95	94	6.18276	-8.016	95	94	7.18276	-8.072	95	94	8.18276	-8.597
96	95	1.18205	-8.398	96	95	2.18205	-8.258	96	95	3.18205	-8.089	96	95	4.18205	-8.262	96	95	5.18205	-8.604	96	95	6.18205	-8.836	96	95	7.18205	-8.55	96	95	8.18205	-9.525
97	96	1.18133	-7.804	97	96	2.18133	-7.793	97	96	3.18133	-7.555	97	96	4.18133	-7.805	97	96	5.18133	-7.275	97	96	6.18133	-8.016	97	96	7.18133	-8.072	97	96	8.18133	-8.597
98	97	1.18062	-8.398	98	97	2.18062	-8.258	98	97	3.18062	-8.089	98	97	4.18062	-8.262	98	97	5.18062	-8.604	98	97	6.18062	-8.836	98	97	7.18062	-8.55	98	97	8.18062	-9.525
99	98	1.1799	-7.804	99	98	2.1799	-7.793	99	98	3.1799	-7.555	99	98	4.1799	-7.805	99	98	5.1799	-7.275	99	98	6.1799	-8.016	99	98	7.1799	-8.072	99	98	8.1799	-8.597
100	99	1.17918	-8.398	100	99	2.17918	-8.258	100	99	3.17918	-8.089	100	99	4.17918	-8.262	100	99	5.17918	-8.604	100	99	6.17918	-8.836	100	99	7.17918	-8.55	100	99	8.17918	-9.525
101	100	1.17847	-7.804	101	100	2.17847	-7.793	101	100	3.17847	-7.555	101	100	4.17847	-7.805	101	100	5.17847	-7.275	101	100	6.17847	-8.016	101	100	7.17847	-8.072	101	100	8.17847	-8.597
102	101	1.17775	-8.398	102	101	2.17775	-8.258	102	101	3.17775	-8.089	102	101	4.17775	-8.262	102	101	5.17775	-8.604	102	101	6.17775	-8.836	102	101	7.17775	-8.55	102	101	8.17775	-9.525
103	102	1.17704	-7.804	103	102	2.17704	-7.793	103	102	3.17704	-7.555	103	102	4.17704	-7.805	103	102	5.17704	-7.275	103	102	6.17704	-8.016	103	102	7.17704	-8.072	103	102	8.17704	-8.597
104	103	1.17632	-8.398	104	103	2.17632	-8.258	104	103	3.17632	-8.089	104	103	4.17632	-8.262	104	103	5.17632	-8.604	104	103	6.17632	-8.836	104	103	7.17632	-8.55	104	103	8.17632	-9.525
105	104	1.17561	-7.804	105	104	2.17561	-7.793	105	104	3.17561	-7.555	105	104	4.17561	-7.805	105	104	5.17561	-7.275	105	104	6.17561	-8.016	105	104	7.17561	-8.072	105	104	8.17561	-8.597
106	105	1.17489	-8.398	106	105	2.17489	-8.258	106	105	3.17489	-8.089	106	105	4.17489	-8.262	106	105	5.17489	-8.604	106	105	6.17489	-8.836	106	105	7.17489	-8.55	106	105	8.17489	-9.525
107	106	1.17418	-7.804	107	106	2.17418	-7.793	107	106	3.17418	-7.555	107	106	4.17418	-7.805	107	106	5.17418	-7.275	107	106	6.17418	-8.016	107	106	7.17418	-8.072	107	106	8.17418	-8.597
108	107	1.17346	-8.398	108	107	2.17346	-8.258	108	107	3.17346	-8.089	108	107	4.17346	-8.262	108	107	5.17346	-8.604	108	107	6.17346	-8.836	108	107	7.17346	-8.55	108	107	8.17346	-9.525
109	108	1.17275	-7.804	109	108	2.17275	-7.793	109	108	3.17275	-7.555	109	108	4.17275	-7.805	109	108	5.17275	-7.275	109	108	6.17275	-8.016	109	108	7.17275	-8.072	109	108	8.17275	-8.597
110	109	1.17203	-8.398	110	109	2.17203	-8.258	110	109	3.17203	-8.089	110	109	4.17203	-8.262	110	109	5.17203	-8.604	110	109	6.17203	-8.836	110	109	7.17203	-8.55	110	109	8.17203	-9.525
111	110	1.17132	-7.804	111	110	2.17132	-7.793	111	110	3.17132	-7.555	111	110	4.17132	-7.805	111	110	5.17132	-7.275	111	110	6.17132	-8.016	111	110	7.17132	-8.072	111	110	8.17132	-8.597
112	111	1.1706	-8.398	112	111	2.1706	-8.258	112	111	3.1706	-8.089	112	111	4.1706	-8.262	112	111	5.1706	-8.604	112	111	6.1706	-8.836	112	111	7.1706	-8.55	112	111	8.1706	-9.525
113	112	1.16989	-7.804	113	112	2.16989	-7.793	113	112	3.16989	-7.555	113	112	4.16989	-7.805	113	112	5.16989	-7.275	113	112	6.16989	-8.016	113	112	7.16989	-8.072	113	112	8.16989	-8.597
114	113	1.16917	-8.398	114	113	2.16917	-8.258	114	113	3.16917	-8.089	114	113	4.16917	-8.262	114	113	5.16917	-8.604	114	113	6.16917	-8.836	114	113	7.16917	-8.55	114	113	8.16917	-9.525
115	114	1.16845	-7.804	115	114	2.16845	-7.793	115	114	3.16845	-7.555	115	114	4.16845	-7.805	115	114	5.16845	-7.275	115	114	6.16845	-8.016	115	114	7.16845	-8.072	115	114	8.16845	-8.597
116	115	1.16774	-8.398	116	115	2.16774	-8.258	116	115	3.16774	-8.089	116	115	4.16774	-8.262	116	115	5.16774	-8.604	116	115	6.16774	-8.836	116	115	7.16774	-8.55	116	115	8.16774	-9.525
117	116	1.16702	-7.804	117	116	2.16702	-7.793	117	116	3.16702	-7.555	117	116	4.16702	-7.805	117	116	5.16702	-7.275	117	116	6.16702	-8.016	117	116	7.16702	-8.072	117	116	8.16702	-8.597
118	117	1.16631	-8.398	118	117	2.16631	-8.258	118	117	3.16631	-8.089	118	117	4.16631	-8.262	118	117	5.16631	-8.604	118	117	6.16631	-8.836	118	117	7.16631	-8.55	118	117	8.16631	-9.525
119	118	1.16559	-7.804	119	118	2.16559	-7.793	119	118	3.16559	-7.555	119	118	4.16559	-7.805	119	118	5.16559	-7.275	119	118	6.16559	-8.016	119	118	7.16559	-8.072	119	118	8.16559	-8.597
120	119	1.16488	-8.398	120	119	2.16488	-8.258	120	119	3.16488	-8.089	120	119	4.16488	-8.262	120	119	5.16488	-8.604	120	119	6.16488	-8.836	120	119	7.16488	-8.55	120	119	8.16488	-9.525
121	120	1.16416	-7.804	121	120	2.16416	-7.793	121	120	3.16416	-7.555	121	120	4.16416	-7.805	121	120	5.16416	-7.275	121	120	6.16416	-8.016	121	120	7.16416	-8.072	121	120	8.16416	-8.597
122	121	1.16345	-8.398	122	121	2.16345	-8.258	122	121	3.16345	-8.089	122	121	4.16345	-8.262	122	121	5.16345	-8.604	122	121	6.16345	-8.836	122	121	7.16345	-8.55	122	121	8.16345	-9.525
123	122	1.16273	-7.804	123	122	2.16273	-7.793	123	122	3.16273	-7.555	123	122	4.16273	-7.805	123	122	5.16273	-7.275	123	122	6.16273	-8.016	123	122	7.16273	-8.072	123	122	8.16273	-8.597
124	123	1.16202	-8.398	124	123	2.16202	-8.258	124	123	3.16202	-8.089	124	123	4.16202	-8.262	124	123	5.16202	-8.604	124	123	6.16202	-8.836	124	123	7.16202	-8.55	124	123	8.16202	-9.525
125	124	1.1613	-7.804	125	124	2.1613	-7.793	125	124	3.1613	-7.555	125	124	4.1613	-7.805	125	124	5.1613	-7.275	125	124	6.1613	-8.016	125	124	7.1613	-8.072	125	124	8.1613	-8.597
126	125	1.16059	-8.398	126	125	2.16059	-8.258	126	125	3.16059	-8.089	126	125	4.16059	-8.262	126	125	5.16059	-8.604	126	125	6.16059	-8.836	126	125	7.16059	-8.55	126	125	8.16059	-9.525
127	126	1.15987	-7.804	127	126	2.15987	-7.793	127	126	3.15987	-7.555	127	126	4.15987	-7.805	127	126	5.15987	-7.275	127	126	6.15987	-8.016	127	126	7.15987	-8.072	127	126	8.15987	-8.597
128	127	1.15916	-8.398	128	127	2.15916	-8.258	128	127	3.15916	-8.089	128	127	4.15916	-8.262	128	127	5.15916	-8.604	128	127	6.15916	-8.836	128	127	7.15916	-8.55	128	127	8.15916	-9.525
129	128	1.15844	-7.804	129	128	2.15844	-7.793	129	128	3.15844	-7.555	129	128	4.15844	-7.805	129	128	5.15844	-7.275	129	128	6.15844	-8.016	129	128	7.15844	-8.072	129	128	8.15844	-8.597
130	129	1.15773	-8.398	130	129	2.15773	-8.258	130	129	3.15773	-8.089	130	129	4.15773	-8.262	130	129	5.15773	-8.604	130	129	6.15773	-8.836	130	129	7.15773	-8.55	130	129	8.15773	-9.525
131	130	1.15701	-7.804	131	130	2.15701	-7.793	131	130	3.15701	-7.555	131	130	4.15701	-7.805	131	130	5.15701	-7.275	131	130	6.15701	-8.016	131	130	7.15701	-8.072	131	130	8.15701	-8.597
132	131	1.15629	-8.398	132	131	2.15629	-8.258	132	131	3.15629	-8.089	132	131	4.15629	-8.262	132	131	5.15629	-8.604	132	131	6.15629	-8.836	132	131	7.15629	-8.55	132	131	8.15629	-9.525
133	132	1.15558	-7.804	133	132	2.15558	-7.793	133	132	3.15558	-7.555	133	132	4.15558	-7.805	133	132	5.15558	-7.275	133	132	6.15558	-8.016	133	132	7.15558	-8.072	133	132	8.15558	-8.597
134	133	1.15486	-8.398	134	133	2.15486	-8.258	134	133	3.15486	-8.089	134	133	4.15486	-8.262	134	133	5.15486	-8.604	134	133	6.15486	-8.836	134	133	7.15486	-8.55	134	133	8.15486	-9.525
135	134	1.15415	-7.804	135	134	2.15415	-7.793	135	134	3.15415	-7.555	135	134	4.15415	-7.805	135	134	5.15415	-7.275	135	134	6.15415	-8.016	135	134	7.15415	-8.072	135	134	8.15415	-8.597
136	135	1.15343	-8.398	136	135	2.15343	-8.258	136	135	3.15343	-8.089	136	135	4.15343	-8.262	136	135	5.15343	-8.604	136	135	6.15343	-8.836	136	135	7.15343	-8.55	136	135	8.15343	-9.525
137	136	1.15272	-7.804	137	136	2.15272	-7.793	137	136	3.15272	-7.555	137	136	4.15272	-7.805	137	136	5.15272	-7.275	137	136	6.15272	-8.016	137	136	7.15272	-8.072	137	136	8.15272	-8.597
138	137	1.152	-8.398	138	137	2.152	-8.258	138	137	3.152	-8.089	138	137	4.152	-8.262	138	137	5.152	-8.604	138	137	6.152	-8.836	138	137	7.152	-8.55	138	137	8.152	-9.525
139	138	1.15129	-7.804	139	138	2.15129	-7.793	139	138	3.15129	-7.555	139	138	4.15129	-7.805	139	138	5.15129	-7.275	139	138	6.15129	-8.016	139	138	7.15129	-8.072	139	138	8.15129	-8.597
140	139	1.15057	-8.398	140	139	2.15057	-8.258	140	139	3.15057	-8.089	140	139	4.15057	-8.262	140	139	5.15057	-8.604	140	139	6.15057	-8.836	140	139	7.15057	-8.55	140	139	8.15057	-9.525
141	140	1.14986	-7.804	141	140	2.14986	-7.793	141	140	3.14986	-7.555	141	140	4.14986	-7.805	141	140	5.14986	-7.275	141	140	6.14986	-8.016	141	140	7.14986	-8.072	141	140	8.14986	-8.597
142	141	1.14914	-8.398	142	141	2.14914	-8.258	142	141	3.14914	-8.089	142	141	4.14914	-8.262	142	141	5.14914	-8.604	142	141	6.14914	-8.836	142	141	7.14914	-8.55	142	141	8.14914	-9.525
143	142	1.14843	-7.804	143	142	2.14843	-7.793	143	142	3.14843	-7.555	143	142	4.14843	-7.805	143	142	5.14843	-7.275	143	142	6.14843	-8.016	143	142	7.14843	-8.072	143	142	8.14843	-8.597
144	143	1.14771	-8.398	144	143	2.14771	-8.258	144	143	3.14771	-8.089	144	143	4.14771	-8.262	144	143	5.14771	-8.604	144	143	6.14771	-8.836	144	143	7.14771	-8.55	144	143	8.14771	-9.525
145	144	1.147	-7.804	145	144	2.147	-7.793	145	144	3.147	-7.555	145	144	4.147	-7.805	145	144	5.147	-7.275	145	144	6.147	-8.016	145	144	7.147	-8.072	145	144	8.147	-8.597
146	145	1.14628	-8.398	146	145	2.14628	-8.258	146	145	3.14628	-8.089	146	145	4.14628	-8.262	146	145	5.14628	-8.604	146	145	6.14628	-8.836	146	145	7.14628	-8.55	146	145	8.14628	-9.525
147	146	1.14557	-7.804	147	146	2.14557	-7.793	147	146	3.14557	-7.555	147	146	4.14557	-7.805	147	146	5.14557	-7.275	147	146	6.14557	-8.016	147	146	7.14557	-8.072	147	146	8.14557	-8.597
148	147	1.14485	-8.398	148	147	2.14485	-8.258	148	147	3.14485	-8.089	148	147	4.14485	-8.262	148	147	5.14485	-8.604	148	147	6.14485	-8.836	148	147	7.14485	-8.55	148	147	8.14485	-9.525
149	148	1.14413	-7.804	149	148	2.14413	-7.793	149	148	3.14413	-7.555	149	148	4.14413	-7.805	149	148	5.14413	-7.275	149	148	6.14413	-8.016	149	148	7.14413	-8.072	149	148	8.14413	-8.597
150	149	1.14342	-8.398	150	149	2.14342	-8.258	150	149	3.14342	-8.089	150	149	4.14342	-8.262	150	149	5.14342	-8.604	150	149	6.14342	-8.836	150	149	7.14342	-8.55	150	149	8.14342	-9.525
151	150	1.1427	-7.804	151	150	2.1427	-7.793	151	150	3.1427	-7.555	151	150	4.1427	-7.805	151	150	5.1427	-7.275	151	150	6.1427	-8.016	151	150	7.1427	-8.072	151	150	8.1427	-8.597
152	151	1.14199	-8.398	152	151	2.14199	-8.258	152	151	3.14199	-8.089	152	151	4.14199	-8.262	152	151	5.14199	-8.604	152	151	6.14199	-8.836	152	151	7.14199	-8.55	152	151	8.14199	-9.525
153	152	1.14127	-7.804	153	152	2.14127	-7.793	153	152	3.14127	-7.555	153	152	4.14127	-7.805	153	152	5.14127	-7.275	153	152	6.14127	-8.016	153	152	7.14127	-8.072	153	152	8.14127	-8.597
154	153	1.14056	-8.398	154	153	2.14056	-8.258	154	153	3.14056	-8.089	154	153	4.14056	-8.262	154	153	5.14056	-8.604	154	153	6.14056	-8.836	154	153	7.14056	-8.55	154	153	8.14056	-9.525
155	154	1.13984	-7.804	155	154	2.13984	-7.793	155	154	3.13984	-7.555	155	154	4.13984	-7.805	155	154	5.13984	-7.275	155	154	6.13984	-8.016	155	154	7.13984	-8.072	155	154	8.13984	-8.597
156	155	1.13913	-8.398	156	155	2.13913	-8.258	156	155	3.13913	-8.089	156	155	4.13913	-8.262	156	155	5.13913	-8.604	156	155	6.13913	-8.836	156	155	7.13913	-8.55	156	155	8.13913	-9.525
157	156	1.13841	-7.804	157	156	2.13841	-7.793	157	156	3.13841	-7.555	157	156	4.13841	-7.805	157	156	5.13841	-7.275	157	156	6.13841	-8.016	157	156	7.13841	-8.072	157	156	8.13841	-8.597
158	157	1.1377	-8.398	158	157	2.1377	-8.258	158	157	3.1377	-8.089	158	157	4.1377	-8.262	158	157	5.1377	-8.604	158	157	6.1377	-8.836	158	157	7.1377	-8.55	158	157	8.1377	-9.525
159	158	1.13698	-7.804	159	158	2.13698	-7.793	159	158	3.13698	-7.555	159	158	4.13698	-7.805	159	158	5.13698	-7.275	159	158	6.13698	-8.016	159	158	7.13698	-8.072	159	158	8.13698	-8.597
160	159	1.13627	-8.398	160	159	2.13627	-8.258	160	159	3.13627	-8.089	160	159	4.13627	-8.262	160	159	5.13627	-8.604	160	159	6.13627	-8.836	160	159	7.13627	-8.55	160	159	8.13627	-9.525
161	160	1.13555	-7.804	161	160	2.13555	-7.793	161	160	3.13555	-7.555	161	160	4.13555	-7.805	161	160	5.13555	-7.275	161	160	6.13555	-8.016	161	160	7.13555	-8.072	161	160	8.13555	-8.597
162	161	1.13484	-8.398	162	161	2.13484	-8.258	162	161	3.13484	-8.089	162	161	4.13484	-8.262	162	161	5.13484	-8.604	162	161	6.13484	-8.836	162	161	7.13484	-8.55	162	161	8.13484	-9.525
163	162	1.13412	-7.804	163	162	2.13412	-7.793	163	162	3.13412	-7.555	163	162	4.13412	-7.805	163	162	5.13412	-7.275	163	162	6.13412	-8.016	163	162	7.13412	-8.072	163	162	8.13412	-8.597
164	163	1.1334	-8.398	164	163	2.1334	-8.258	164	163	3.1334	-8.089	164	163	4.1334	-8.262	164	163	5.1334	-8.604	164	163	6.1334	-8.836	164	163	7.1334	-8.55	164	163	8.1334	-9.525
165	164	1.13269	-7.804	165	164	2.13269	-7.793	165	164	3.13269	-7.555	165	164	4.13269	-7.805	165	164	5.13269	-7.275	165	164	6.13269	-8.016	165	164	7.13269	-8.072	165	164	8.13269	-8.597
166	165	1.13197	-8.398	166	165	2.13197	-8.258	166	165	3.13197	-8.089	166	165	4.13197	-8.262	166	165	5.13197	-8.604	166	165	6.13197	-8.836	166	165	7.13197	-8.55	166	165	8.13197	-9.525
167	166	1.13126	-7.804	167	166	2.13126	-7.793	167	166	3.13126	-7.555	167	166	4.13126	-7.805	167	166	5.13126	-7.275	167	166	6.13126	-8.016	167	166	7.13126	-8.072	167	166	8.13126	-8.597
168	167	1.13054	-8.398	168	167	2.13054	-8.258	168	167	3.13054	-8.089	168	167	4.13054	-8.262	168	167	5.13054	-8.604	168	167	6.13054	-8.836	168	167	7.13054	-8.55	168	167	8.13054	-9.525
169	168	1.12983	-7.804	169	168	2.12983	-7.793	169	168	3.12983	-7.555	169	168	4.12983	-7.805	169	168	5.12983	-7.275	169	168	6.12983	-8.016	169	168	7.12983	-8.072	169	168	8.12983	-8.597
170	169	1.12911	-8.398	170	169	2.12911	-8.258	170	169	3.12911	-8.089	170	169	4.12911	-8.262	170	169	5.12911	-8.604	170	169	6.12911	-8.836	170	169	7.12911	-8.55	170	169	8.12911	-9.525
171	170	1.1284	-7.804	171	170	2.1284	-7.793	171	170	3.1284	-7.555	171	170	4.1284	-7.805	171	170	5.1284	-7.275	171	170	6.1284	-8.016	171	170	7.1284	-8.072	171	170	8.1284	-8.597
172	171	1.12768	-8.398	172	171	2.12768	-8.258	172	171	3.12768	-8.089	172	171	4.12768	-8.262	172	171	5.12768	-8.604	172	171	6.12768	-8.836	172	171	7.12768	-8.55	172	171	8.12768	-9.525
173	172	1.12697	-7.804	173	172	2.12697	-7.793	173	172	3.12697	-7.555	173	172	4.12697	-7.805	173	172	5.12697	-7.275	173	172	6.12697	-8.016	173	172	7.12697	-8.072	173	172	8.12697	-8.597
174	173	1.12625	-8.398	174	173	2.12625	-8.258	174	173	3.12625	-8.089	174	173	4.12625	-8.262	174	173	5.12625	-8.604	174	173	6.12625	-8.836	174	173	7.12625	-8.55	174	173	8.12625	-9.525
175	174	1.12554	-7.804	175	174	2.12554	-7.793	175	174	3.12554	-7.555	175	174	4.12554	-7.805	175	174	5.12554	-7.275	175	174	6.12554	-8.016	175	174	7.12554	-8.072	175	174	8.12554	-8.597
176	175	1.12482	-8.398	176	175	2.12482	-8.258	176	175	3.12482	-8.089	176	175	4.12482	-8.262	176	175	5.12482	-8.604	176	175	6.12482	-8.836	176	175	7.12482	-8.55	176	175	8.12482	-9.525
177	176	1.12411	-7.804	177	176	2.12411	-7.793	177	176	3.12411	-7.555	177	176	4.12411	-7.805	177	176	5.12411	-7.275	177	176	6.12411	-8.016	177	176	7.12411	-8.072	177	176	8.12411	-8.597
178	177	1.12339	-8.398	178	177	2.12339	-8.258	178	177	3.12339	-8.089	178	177	4.12339	-8.262	178	177	5.12339	-8.604	178	177	6.12339	-8.836	178	177	7.12339	-8.55	178	177	8.12339	-9.525
179	178	1.12268	-7.804	179	178	2.12268	-7.793	179	178	3.12268	-7.555	179	178	4.12268	-7.805	179	178	5.12268	-7.275	179	178	6.12268	-8.016	179	178	7.12268	-8.072	179	178	8.12268	-8.597
180	179	1.12196	-8.398	180	179	2.12196	-8.258	180	179	3.12196	-8.089	180	179	4.12196	-8.262	180	179	5.12196	-8.604	180	179	6.12196	-8.836	180	179	7.12196	-8.55	180	179	8.12196	-9.525
181	180	1.12124	-7.804	181	180	2.12124	-7.793	181	180	3.12124	-7.555	181	180	4.12124	-7.805	181	180	5.12124	-7.275	181	180	6.12124	-8.016	181	180	7.12124	-8.072	181	180	8.12124	-8.597
182	181	1.12053	-8.398	182	181	2.12053	-8.258	182	181	3.12053	-8.089	182	181	4.12053	-8.262	182	181	5.12053	-8.604	182	181	6.12053	-8.836	182	181	7.12053	-8.55	182	181	8.12053	-9.525
183	182	1.11981	-7.804	183	182	2.11981	-7.793	183	182	3.11981	-7.555	183	182	4.11981	-7.805	183	182	5.11981	-7.275	183	182	6.11981	-8.016	183	182	7.11981	-8.072	183	182	8.11981	-8.597
184	183	1.1191	-8.398	184	183	2.1191	-8.258	184	183	3.1191	-8.089	184	183	4.1191	-8.262	184	183	5.1191	-8.604	184	183	6.1191	-8.836	184	183	7.1191	-8.55	184	183	8.1191	-9.525
185	184	1.11838	-7.804	185	184	2.11838	-7.793	185	184	3.11838	-7.555	185	184	4.11838	-7.805	185	184	5.11838	-7.275	185	184	6.11838	-8.016	185	184	7.11838	-8.072	185	184	8.11838	-8.597
186	185	1.11767	-8.398	186	185	2.11767	-8.258	186	185	3.11767	-8.089	186	185	4.11767	-8.262	186	185	5.11767	-8.604	186	185	6.11767	-8.836	186	185	7.11767	-8.55	186	185	8.11767	-9.525
187	186	1.11695	-7.804	187	186	2.11695	-7.793	187	186	3.11695	-7.555	187	186	4.11695	-7.805	187	186	5.11695	-7.275	187	186	6.11695	-8.016	187	186	7.11695	-8.072	187	186	8.11695	-8.597
188	187	1.11624	-8.398	188	187	2.11624	-8.258	188	187	3.11624	-8.089	188	187	4.11624	-8.262	188	187	5.11624	-8.604	188	187	6.11624	-8.836	188	187	7.11624	-8.55	188	187	8.11624	-9.525
189	188	1.11552	-7.804	189	188	2.11552	-7.793	189	188	3.11552	-7.555	189	188	4.11552	-7.805	189	188	5.11552	-7.275	189	188	6.11552	-8.016	189	188	7.11552	-8.072	189	188	8.11552	-8.597
190	189	1.11481	-8.398	190	189	2.11481	-8.258	190	189	3.11481	-8.089	190	189	4.11481	-8.262	190	189	5.11481	-8.604	190	189	6.11481	-8.836	190	189	7.11481	-8.55	190	189	8.11481	-9.525
191	190	1.11409	-7.804	191	190	2.11409	-7.793	191	190	3.11409	-7.555	191	190	4.11409	-7.805	191	190	5.11409	-7.275	191	190	6.11409	-8.016	191	190	7.11409	-8.072	191	190	8.11409	-8.597
192	191	1.11338	-8.398	192	191	2.11338	-8.258	192	191	3.11338	-8.089	192	191	4.11338	-8.262	192	191	5.11338	-8.604	192	191	6.11338	-8.836	192	191	7.11338	-8.55	192	191	8.11338	-9.525
193	192	1.11266	-7.804	193	192	2.11266	-7.793	193	192	3.11266	-7.555	193	192	4.11266	-7.805	193	192	5.11266	-7.275	193	192	6.11266	-8.016	193	192	7.11266	-8.072	193	192	8.11266	-8.597
194	193	1.11195	-8.398	194	193	2.11195	-8.258	194	193	3.11195	-8.089	194	193	4.11195	-8.262	194	193	5.11195	-8.604	194	193	6.11195	-8.836	194	193	7.11195	-8.55	194	193	8.11195	-9.525
195	194	1.11123	-7.804	195	194	2.11123	-7.793	195	194	3.11123	-7.555	195	194	4.11123	-7.805	195	194	5.11123	-7.275	195	194	6.11123	-8.016	195	194	7.11123	-8.072	195	194	8.11123	-8.597
196	195	1.11052	-8.398	196	195	2.11052	-8.258	196	195	3.11052	-8.089	196	195	4.11052	-8.262	196	195	5.11052	-8.604	196	195	6.11052	-8.836	196	195	7.11052	-8.55	196	195	8.11052	-9.525
197	196	1.1098	-7.804	197	196	2.1098	-7.793	197	196	3.1098	-7.555	197	196	4.1098	-7.805	197	196	5.1098	-7.275	197	196	6.1098	-8.016	197	196	7.1098	-8.072	197	196	8.1098	-8.597
198	197	1.10908	-8.398	198	197	2.10908	-8.258	198	197	3.10908	-8.089	198	197	4.10908	-8.262	198	197	5.10908	-8.604	198	197	6.10908	-8.836	198	197	7.10908	-8.55	198	197	8.10908	-9.525
199	198	1.10837	-7.804	199	198	2.10837	-7.793	199	198	3.10837	-7.555	199	198	4.10837	-7.805	199	198	5.10837	-7.275	199	198	6.10837	-8.016	199	198	7.10837	-8.072	199	198	8.10837	-8.597
200	199	1.10765	-8.398	200	199	2.10765	-8.258	200	199	3.10765	-8.089	200	199	4.10765	-8.262	200	199	5.10765	-8.604	200	199	6.10765	-8.836	200	199	7.10765	-8.55	200	199	8.10765	-9.525
201	200	1.10694	-7.804	201	200	2.10694	-7.793	201	200	3.10694	-7.555	201	200	4.10694	-7.805	201	200	5.10694	-7.275	201	200	6.10694	-8.016	201	200	7.10694	-8.072	201	200	8.10694	-8.597
202	201	1.10622	-8.398	202	201	2.10622	-8.258	202	201	3.10622	-8.089	202	201	4.10622	-8.262	202	201	5.10622	-8.604	202	201	6.10622	-8.836	202	201	7.10622	-8.55	202	201	8.10622	-9.525
203	202	1.10551	-7.804	203	202	2.10551	-7.793	203	202	3.10551	-7.555	203	202	4.10551	-7.805	203	202	5.10551	-7.275	203	202	6.10551	-8.016	203	202	7.10551	-8.072	203	202	8.10551	-8.597
204	203	1.10479	-8.398	204	203	2.10479	-8.258	204	203	3.10479	-8.089	204	203	4.10479	-8.262	204	203	5.10479	-8.604	204	203	6.10479	-8.836	204	203	7.10479	-8.55	204	203	8.10479	-9.525
205	204	1.10408	-7.804	205	204	2.10408	-7.793	205	204	3.10408	-7.555	205	204	4.10408	-7.805	205	204	5.10408	-7.275	205	204	6.10408	-8.016	205	204	7.10408	-8.072	205	204	8.10408	-8.597
206	205	1.10336	-8.398	206	205	2.10336	-8.258	206	205	3.10336	-8.089	206	205	4.10336	-8.262	206	205	5.10336	-8.604	206	205	6.10336	-8.836	206	205	7.10336	-8.55	206	205	8.10336	-9.525
207	206	1.10265	-7.804	207	206	2.10265	-7.793	207	206	3.10265	-7.555	207	206	4.10265	-7.805	207	206	5.10265	-7.275	207	206	6.10265	-8.016	207	206	7.10265	-8.072	207	206	8.10265	-8.597
208	207	1.10193	-8.398	208	207	2.10193	-8.258	208	207	3.10193	-8.089	208	207	4.10193	-8.262	208	207	5.10193	-8.604	208	207	6.10193	-8.836	208	207	7.10193	-8.55	208	207	8.10193	-9.525
209	208	1.10122	-7.804	209	208	2.10122	-7.793	209	208	3.10122	-7.555	209	208	4.10122	-7.805	209	208	5.10122	-7.275	209	208	6.10122	-8.016	209	208	7.10122	-8.072	209	208	8.10122	-8.597
210	209	1.1005	-8.398	210	209	2.1005	-8.258	210	209	3.1005	-8.089	210	209	4.1005	-8.262	210	209	5.1005	-8.604	210	209	6.1005	-8.836	210	209	7.1005	-8.55	210	209	8.1005	-9.525
211	210	1.09979	-7.804	211	210	2.09979	-7.793	211	210	3.09979	-7.555	211	210	4.09979	-7.805	211	210	5.09979	-7.275	211	210	6.09979	-8.016	211	210	7.09979	-8.072	211	210	8.09979	-8.597
212	211	1.09907	-8.398	212	211	2.09907	-8.258	212	211	3.09907	-8.089	212	211	4.09907	-8.262	212	211	5.09907	-8.604	212	211	6.09907	-8.836	212	211	7.09907	-8.55	212	211	8.09907	-9.525
213	212	1.09835	-7.804	213	212	2.09835	-7.793	213	212	3.09835	-7.555	213	212	4.09835	-7.805	213	212	5.09835	-7.275	213	212	6.09835	-8.016	213	212	7.09835	-8.072	213	212	8.09835	-8.597
214	213	1.09764	-8.398	214	213	2.09764	-8.258	214	213	3.09764	-8.089	214	213	4.09764	-8.262	214	213	5.09764	-8.604	214	213	6.09764	-8.836	214	213	7.09764	-8.55	214	213	8.09764	-9.525
215	214	1.09692	-7.804	215	214	2.09692	-7.793	215	214	3.09692	-7.555	215	214	4.09692	-7.805	215	214	5.09692	-7.275	215	214	6.09692	-8.016	215	214	7.09692	-8.072	215	214	8.09692	-8.597
216	215	1.09621	-8.398	216	215	2.09621	-8.258	216	215	3.09621	-8.089	216	215	4.09621	-8.262	216	215	5.09621	-8.604	216	215	6.09621	-8.836	216	215	7.09621	-8.55	216	215	8.09621	-9.525
217	216	1.09549	-7.804	217	216	2.09549	-7.793	217	216	3.09549	-7.555	217	216	4.09549	-7.805	217	216	5.09549	-7.275	217	216	6.09549	-8.016	217	216	7.09549	-8.072	217	216	8.09549	-8.597
218	217	1.09478	-8.398	218	217	2.09478	-8.258	218	217	3.09478	-8.089	218	217	4.09478	-8.262	218	217	5.09478	-8.604	218	217	6.09478	-8.836	218	217	7.09478	-8.55	218	217	8.09478	-9.525
219	218	1.09406	-7.804	219	218	2.09406	-7.793	219	218	3.09406	-7.555	219	218	4.09406	-7.805	219	218	5.09406	-7.275	219	218	6.09406	-8.016	219	218	7.09406	-8.072	219	218	8.09406	-8.597
220	219	1.09335	-8.398	220	219	2.09335	-8.258	220	219	3.09335	-8.089	220	219	4.09335	-8.262	220	219	5.09335	-8.604	220	219	6.09335	-8.836	220	219	7.09335	-8.55	220	219	8.09335	-9.525
221	220	1.09263	-7.804	221	220	2.09263	-7.793	221	220	3.09263	-7.555	221	220	4.09263	-7.805	221	220	5.09263	-7.275	221	220	6.09263	-8.016	221	220	7.09263	-8.072	221	220	8.09263	-8.597
222	221	1.09192	-8.398	222	221	2.09192	-8.258	222	221	3.09192	-8.089	222	221	4.09192	-8.262	222	221	5.09192	-8.604	222	221	6.09192	-8.836	222	221	7.09192	-8.55	222	221	8.09192	-9.525
223	222	1.0912	-7.804	223	222	2.0912	-7.793	223	222	3.0912	-7.555	223	222	4.0912	-7.805	223	222	5.0912	-7.275	223	222	6.0912	-8.016	223	222	7.0912	-8.072	223	222	8.0912	-8.597
224	223	1.09049	-8.398	224	223	2.09049	-8.258	224	223	3.09049	-8.089	224	223	4.09049	-8.262	224	223	5.09049	-8.604	224	223	6.09049	-8.836	224	223	7.09049	-8.55	224	223	8.09049	-9.525
225	224	1.08977	-7.804	225	224	2.08977	-7.793	225	224	3.08977	-7.555	225	224	4.08977	-7.805	225	224	5.08977	-7.275	225	224	6.08977	-8.016	225	224	7.08977	-8.072	225	224	8.08977	-8.597
226	225	1.08906	-8.398	226	225	2.08906	-8.258	226	225	3.08906	-8.089	226	225	4.08906	-8.262	226	225	5.08906	-8.604	226	225	6.08906	-8.836	226	225	7.08906	-8.55	226	225	8.08906	-9.525
227	226	1.08834	-7.804	227	226	2.08834	-7.793	227	226	3.08834	-7.555	227	226	4.08834	-7.805	227	226	5.08834	-7.275	227	226	6.08834	-8.016	227	226	7.08834	-8.072	227	226	8.08834	-8.597
228	227	1.08763	-8.398	228	227	2.08763	-8.258	228	227	3.08763	-8.089	228	227	4.08763	-8.262	228	227	5.08763	-8.604	228	227	6.08763	-8.836	228	227	7.08763	-8.55	228	227	8.08763	-9.525
229	228	1.08691	-7.804	229	228	2.08691	-7.793	229	228	3.08691	-7.555	229	228	4.08691	-7.805	229	228	5.08691	-7.275	229	228	6.08691	-8.016	229	228	7.08691	-8.072	229	228	8.08691	-8.597
230	229	1.08619	-8.398	230	229	2.08619	-8.258	230	229	3.08619	-8.089	230	229	4.08619	-8.262	230	229	5.08619	-8.604	230	229	6.08619	-8.836	230	229	7.08619	-8.55	230	229	8.08619	-9.525
231	230	1.08548	-7.804	231	230	2.08548	-7.793	231	230	3.08548	-7.555	231	230	4.08548	-7.805	231	230	5.08548	-7.275	231	230	6.08548	-8.016	231	230	7.08548	-8.072	231	230	8.08548	-8.597
232	231	1.08476	-8.398	232	231	2.08476	-8.258	232	231	3.08476	-8.089	232	231	4.08476	-8.262	232	231	5.08476	-8.604	232	231	6.08476	-8.836	232	231	7.08476	-8.55	232	231	8.08476	-9.525
233	232	1.08405	-7.804	233	232	2.08405	-7.793	233	232	3.08405	-7.555	233	232	4.08405	-7.805	233	232	5.08405	-7.275	233	232	6.08405	-8.016	233	232	7.08405	-8.072	233	232	8.08405	-8.597
234	233	1.08333	-8.398	234	233	2.08333	-8.258	234	233	3.08333	-8.089	234	233	4.08333	-8.262	234	233	5.08333	-8.604	234	233	6.08333	-8.836	234	233	7.08333	-8.55	234	233	8.08333	-9.525
235	234	1.08262	-7.804	235	234	2.08262	-7.793	235	234	3.08262	-7.555	235	234	4.08262	-7.805	235	234	5.08262	-7.275	235	234	6.08262	-8.016	235	234	7.08262	-8.072	235	234	8.08262	-8.597
236	235	1.0819	-8.398	236	235	2.0819	-8.258	236	235	3.0819	-8.089	236	235	4.0819	-8.262	236	235	5.0819	-8.604	236	235	6.0819	-8.836	236	235	7.0819	-8.55	236	235	8.0819	-9.525
237	236	1.08119	-7.804	237	236	2.08119	-7.793	237	236	3.08119	-7.555	237	236	4.08119	-7.805	237	236	5.08119	-7.275	237	236	6.08119	-8.016	237	236	7.08119	-8.072	237	236	8.08119	-8.597
238	237	1.08047	-8.398	238	237	2.08047	-8.258	238	237	3.08047	-8.089	238	237	4.08047	-8.262	238	237	5.08047	-8.604	238	237	6.08047	-8.836	238	237	7.08047	-8.55	238	237	8.08047	-9.525
239	238	1.07976	-7.804	239	238	2.07976	-7.793	239	238	3.07976	-7.555	239	238	4.07976	-7.805	239	238	5.07976	-7.275	239	238	6.07976	-8.016	239	238	7.07976	-8.072	239	238	8.07976	-8.597
240	239	1.07904	-8.398	240	239	2.07904	-8.258	240	239	3.07904	-8.089	240	239	4.07904	-8.262	240	239	5.07904	-8.604	240	239	6.07904	-8.836	240	239	7.07904	-8.55	240	239	8.07904	-9.525
241	240	1.07833	-7.804	241	240	2.07833	-7.793	241	240	3.07833	-7.555	241	240	4.07833	-7.805	241	240	5.07833	-7.275	241	240	6.07833	-8.016	241	240	7.07833	-8.072	241	240	8.07833	-8.597
242	241	1.07761	-8.398	242	241	2.07761	-8.258	242	241	3.07761	-8.089	242	241	4.07761	-8.262	242	241	5.07761	-8.604	242	241	6.07761	-8.836	242	241	7.07761	-8.55	242	241	8.07761	-9.525
243	242	1.0769	-7.804	243	242	2.0769	-7.793	243	242	3.0769	-7.555	243	242	4.0769	-7.805	243	242	5.0769	-7.275	243	242	6.0769	-8.016	243	242	7.0769	-8.072	243	242	8.0769	-8.597
244	243	1.07618	-8.398	244	243	2.07618	-8.258	244	243	3.07618	-8.089	244	243	4.07618	-8.262	244	243	5.07618	-8.604	244	243	6.07618	-8.836	244	243	7.07618	-8.55	244	243	8.07618	-9.525
245	244	1.07546	-7.804	245	244	2.07546	-7.793	245	244	3.07546	-7.555	245	244	4.07546	-7.805	245	244	5.07546	-7.275	245	244	6.07546	-8.016	245	244	7.07546	-8.072	245	244	8.07546	-8.597
246	245	1.07475	-8.398	246	245	2.07475	-8.258	246	245	3.07475	-8.089	246	245	4.07475	-8.262	246	245	5.07475	-8.604	246	245	6.07475	-8.836	246	245	7.07475	-8.55	246	245	8.07475	-9.525
247	246	1.07403	-7.804	247	246	2.07403	-7.793	247	246	3.07403	-7.555	247	246	4.07403	-7.805	247	246	5.07403	-7.275	247	246	6.07403	-8.016	247	246	7.07403	-8.072	247	246	8.07403	-8.597
248	247	1.07332	-8.398	248	247	2.07332	-8.258	248	247	3.07332	-8.089	248	247	4.07332	-8.262	248	247	5.07332	-8.604	248	247	6.07332	-8.836	248	247	7.07332	-8.55	248	247	8.07332	-9.525
249	248	1.0726	-7.804	249	248	2.0726	-7.793	249	248	3.0726	-7.555	249	248	4.0726	-7.805	249	248	5.0726	-7.275	249	248	6.0726	-8.016	249	248	7.0726	-8.072	249	248	8.0726	-8.597
250	249	1.07189	-8.398	250	249	2.07189	-8.258	250	249	3.07189	-8.089	250	249	4.07189	-8.262	250	249	5.07189	-8.604	250	249	6.07189	-8.836	250	249	7.07189	-8.55	250	249	8.07189	-9.525
251	250	1.07117	-7.804	251	250	2.07117	-7.793	251	250	3.07117	-7.555	251	250	4.07117	-7.805	251	250	5.07117	-7.275	251	250	6.07117	-8.016	251	250	7.07117	-8.072	251	250	8.07117	-8.597
252	251	1.07046	-8.398	252	251	2.07046	-8.258	252	251	3.07046	-8.089	252	251	4.07046	-8.262	252	251	5.07046	-8.604	252	251	6.07046	-8.836	252	251	7.07046	-8.55	252	251	8.07046	-9.525
253	252	1.06974	-7.804	253	252	2.06974	-7.793	253	252	3.06974	-7.555	253	252	4.06974	-7.805	253	252	5.06974	-7.275	253	252	6.06974	-8.016	253	252	7.06974	-8.072	253	252	8.06974	-8.597
254	253	1.06903	-8.398	254	253	2.06903	-8.258	254	253	3.06903	-8.089	254	253	4.06903	-8.262	254	253	5.06903	-8.604	254	253	6.06903	-8.836	254	253	7.06903	-8.55	254	253	8.06903	-9.525
255	254	1.06831	-7.804	255	254	2.06831	-7.793	255	254	3.06831	-7.555	255	254	4.06831	-7.805	255	254	5.06831	-7.275	255	254	6.06831	-8.016	255	254	7.06831	-8.072	255	254	8.06831	-8.597
256	255	1.0676	-8.398	256	255	2.0676	-8.258	256	255	3.0676	-8.089	256	255	4.0676	-8.262	256	255	5.0676	-8.604	256	255	6.0676	-8.836	256	255	7.0676	-8.55	256	255	8.0676	-9.525
257	256	1.06688	-7.804	257	256	2.06688	-7.793	257	256	3.06688	-7.555	257	256	4.06688	-7.805	257	256	5.06688	-7.275	257	256	6.06688	-8.016	257	256	7.06688	-8.072	257	256	8.06688	-8.597
258	257	1.06617	-8.398	258	257	2.06617	-8.258	258	257	3.06617	-8.089	258	257	4.06617	-8.262	258	257	5.06617	-8.604	258	257	6.06617	-8.836	258	257	7.06617	-8.55	258	257	8.06617	-9.525
259	258	1.06545	-7.804	259	258	2.06545	-7.793	259	258	3.06545	-7.555	259	258	4.06545	-7.805	259	258	5.06545	-7.275	259	258	6.06545	-8.016	259	258	7.06545	-8.072	259	258	8.06545	-8.597
260	259	1.06474	-8.398	260	259	2.06474	-8.258	260	259	3.06474	-8.089	260	259	4.06474	-8.262	260	259	5.06474	-8.604	260	259	6.06474	-8.836	260	259	7.06474	-8.55	260	259	8.06474	-9.525
261	260	1.06402	-7.804	261	260	2.06402	-7.793	261	260	3.06402	-7.555	261	260	4.06402	-7.805	261	260	5.06402	-7.275	261	260	6.06402	-8.016	261	260	7.06402	-8.072	261	260	8.06402	-8.597
262	261	1.0633	-8.398	262	261	2.0633	-8.258	262	261	3.0633	-8.089	262	261	4.0633	-8.262	262	261	5.0633	-8.604	262	261	6.0633	-8.836	262	261	7.0633	-8.55	262	261	8.0633	-9.525
263	262	1.06259	-7.804	263	262	2.06259	-7.793	263	262	3.06259	-7.555	263	262	4.06259	-7.805	263	262	5.06259	-7.275	263	262	6.06259	-8.016	263	262	7.06259	-8.072	263	262	8.06259	-8.597
264	263	1.06187	-8.398	264	263	2.06187	-8.258	264	263	3.06187	-8.089	264	263	4.06187	-8.262	264	263	5.06187	-8.604	264	263	6.06187	-8.836	264	263	7.06187	-8.55	264	263	8.06187	-9.525
265	264	1.06116	-7.804	265	264	2.06116	-7.793	265	264	3.06116	-7.555	265	264	4.06116	-7.805	265	264	5.06116	-7.275	265	264	6.06116	-8.016	265	264	7.06116	-8.072	265	264	8.06116	-8.597
266	265	1.06044	-8.398	266	265	2.06044	-8.258	266	265	3.06044	-8.089	266	265	4.06044	-8.262	266	265	5.06044	-8.604	266	265	6.06044	-8.836	266	265	7.06044	-8.55	266	265	8.06044	-9.525
267	266	1.05973	-7.804	267	266	2.05973	-7.793	267	266	3.05973	-7.555	267	266	4.05973	-7.805	267	266	5.05973	-7.275	267	266	6.05973	-8.016	267	266	7.05973	-8.072	267	266	8.05973	-8.597
268	267	1.05901	-8.398	268	267	2.05901	-8.258	268	267	3.05901	-8.089	268	267	4.05901	-8.262	268	267	5.05901	-8.604	268	267	6.05901	-8.836	268	267	7.05901	-8.55	268	267	8.05901	-9.525
269	268	1.0583	-7.804	269	268	2.0583	-7.793	269	268	3.0583	-7.555	269	268	4.0583	-7.805	269	268	5.0583	-7.275	269	268	6.0583	-8.016	269	268	7.0583	-8.072	269	268	8.0583	-8.597
270	269	1.05758	-8.398	270	269	2.05758	-8.258	270	269	3.05758	-8.089	270	269	4.05758	-8.262	270	269	5.05758	-8.604	270	269	6.05758	-8.836	270	269	7.05758	-8.55	270	269	8.05758	-9.525
271	270	1.05687	-7.804	271	270	2.05687	-7.793	271	270	3.05687	-7.555	271	270	4.05687	-7.805	271	270	5.05687	-7.275	271	270	6.05687	-8.016	271	270	7.05687	-8.072	271	270	8.05687	-8.597
272	271	1.05615	-8.398	272	271	2.05615	-8.258	272	271	3.05615	-8.089	272	271	4.05615	-8.262	272	271	5.05615	-8.604	272	271	6.05615	-8.836	272	271	7.05615	-8.55	272	271	8.05615	-9.525
273	272	1.05544	-7.804	273	272	2.05544	-7.793	273	272	3.05544	-7.555	273	272	4.05544	-7.805	273	272	5.05544	-7.275	273	272	6.05544	-8.016	273	272	7.05544	-8.072	273	272	8.05544	-8.597
274	273	1.05472	-8.398	274	273	2.05472	-8.258	274	273	3.05472	-8.089	274	273	4.05472	-8.262	274	273	5.05472	-8.604	274	273	6.05472	-8.836	274	273	7.05472	-8.55	274	273	8.05472	-9.525
275	274	1.05401	-7.804	275	274	2.05401	-7.793	275	274	3.05401	-7.555	275	274	4.05401	-7.805	275	274	5.05401	-7.275	275	274	6.05401	-8.016	275	274	7.05401	-8.072	275	274	8.05401	-8.597
276	275	1.05329	-8.398	276	275	2.05329	-8.258	276	275	3.05329	-8.089	276	275	4.05329	-8.262	276	275	5.05329	-8.604	276	275	6.05329	-8.836	276	275	7.05329	-8.55	276	275	8.05329	-9.525
277	276	1.05258	-7.804	277	276	2.05258	-7.793	277	276	3.05258	-7.555	277	276	4.05258	-7.805	277	276	5.05258	-7.275	277	276	6.05258	-8.016	277	276	7.05258	-8.072	277	276	8.05258	-8.597
278	277	1.05186	-8.398	278	277	2.05186	-8.258	278	277	3.05186	-8.089	278	277	4.05186	-8.262	278	277	5.05186	-8.604	278	277	6.05186	-8.836	278	277	7.05186	-8.55	278	277	8.05186	-9.525
279	278	1.05114	-7.804	279	278	2.05114	-7.793	279	278	3.05114	-7.555	279	278	4.05114	-7.805	279	278	5.05114	-7.275	279	278	6.05114	-8.016	279	278	7.05114	-8.072	279	278	8.05114	-8.597
280	279	1.05043	-8.398	280	279	2.05043	-8.258	280	279	3.05043	-8.089	280	279	4.05043	-8.262	280	279	5.05043	-8.604	280	279	6.05043	-8.836	280	279	7.05043	-8.55	280	279	8.05043	-9.525
281	280	1.04971	-7.804	281	280	2.04971	-7.793	281	280	3.04971	-7.555	281	280	4.04971	-7.805	281	280	5.04971	-7.275	281	280	6.04971	-8.016	281	280	7.04971	-8.072	281	280	8.04971	-8.597
282	281	1.049	-8.398	282	281	2.049	-8.258	282	281	3.049	-8.089	282	281	4.049	-8.262	282	281	5.049	-8.604	282	281	6.049	-8.836	282	281	7.049	-8.55	282	281	8.049	-9.525
283	282	1.04828	-7.804	283	282	2.04828	-7.793	283	282	3.04828	-7.555	283	282	4.04828	-7.805	283	282	5.04828	-7.275	283	282	6.04828	-8.016	283	282	7.04828	-8.072	283	282	8.04828	-8.597
284	283	1.04757	-8.398	284	283	2.04757	-8.258	284	283	3.04757	-8.089	284	283	4.04757	-8.262	284	283	5.04757	-8.604	284	283	6.04757	-8.836	284	283	7.04757	-8.55	284	283	8.04757	-9.525
285	284	1.04685	-7.804	285	284	2.04685	-7.793	285	284	3.04685	-7.555	285	284	4.04685	-7.805	285	284	5.04685	-7.275	285	284	6.04685	-8.016	285	284	7.04685	-8.072	285	284	8.04685	-8.597
286	285	1.04614	-8.398	286	285	2.04614	-8.258	286	285	3.04614	-8.089	286	285	4.04614	-8.262	286	285	5.04614	-8.604	286	285	6.04614	-8.836	286	285	7.04614	-8.55	286	285	8.04614	-9.525
287	286	1.04542	-7.804	287	286	2.04542	-7.793	287	286	3.04542	-7.555	287	286	4.04542	-7.805	287	286	5.04542	-7.275	287	286	6.04542	-8.016	287	286	7.04542	-8.072	287	286	8.04542	-8.597
288	287	1.04471	-8.398	288	287	2.04471	-8.258	288	287	3.04471	-8.089	288	287	4.04471	-8.262	288	287	5.04471	-8.604	288	287	6.04471	-8.836	288	287	7.04471	-8.55	288	287	8.04471	-9.525
289	288	1.04399	-7.804	289	288	2.04399	-7.793	289	288	3.04399	-7.555	289	288	4.04399	-7.805	289	288	5.04399	-7.275	289	288	6.04399	-8.016	289	288	7.04399	-8.072	289	288	8.04399	-8.597
290	289	1.04328	-8.398	290	289	2.04328	-8.258	290	289	3.04328	-8.089	290	289	4.04328	-8.262	290	289	5.04328	-8.604	290	289	6.04328	-8.836	290	289	7.04328	-8.55	290	289	8.04328	-9.525
291	290	1.04256	-7.804	291	290	2.04256	-7.793	291	290	3.04256	-7.555	291	290	4.04256	-7.805	291	290	5.04256	-7.275	291	290	6.04256	-8.016	291	290	7.04256	-8.072	291	290	8.04256	-8.597
292	291	1.04185	-8.398	292	291	2.04185	-8.258	292	291	3.04185	-8.089	292	291	4.04185	-8.262	292	291	5.04185	-8.604	292	291	6.04185	-8.836	292	291	7.04185	-8.55	292	291	8.04185	-9.525
293	292	1.04113	-7.804	293	292	2.04113	-7.793	293	292	3.04113	-7.555	293	292	4.04113	-7.805	293	292	5.04113	-7.275	293	292	6.04113	-8.016	293	292	7.04113	-8.072	293	292	8.04113	-8.597
294	293	1.04041	-8.398	294	293	2.04041	-8.258	294	293	3.04041	-8.089	294	293	4.04041	-8.262	294	293	5.04041	-8.604	294	293	6.04041	-8.836	294	293	7.04041	-8.55	294	293	8.04041	-9.525
295	294	1.0397	-7.804	295	294	2.0397	-7.793	295	294	3.0397	-7.555	295	294	4.0397	-7.805	295	294	5.0397	-7.275	295	294	6.0397	-8.016	295	294	7.0397	-8.072	295	294	8.0397	-8.597
296	295	1.03898	-8.398	296	295	2.03898	-8.258	296	295	3.03898	-8.089	296	295	4.03898	-8.262	296	295	5.03898	-8.604	296	295	6.03898	-8.836	296	295	7.03898	-8.55	296	295	8.03898	-9.525
297	296	1.03827	-7.804	297	296	2.03827	-7.793	297	296	3.03827	-7.555	297	296	4.03827	-7.805	297	296	5.03827	-7.275	297	296	6.03827	-8.016	297	296	7.03827	-8.072	297	296	8.03827	-8.597
298	297	1.03755	-8.398	298	297	2.03755	-8.258	298	297	3.03755	-8.089	298	297	4.03755	-8.262	298	297	5.03755	-8.604	298	297	6.03755	-8.836	298	297	7.03755	-8.55	298	297	8.03755	-9.525
299	298	1.03684	-7.804	299	298	2.03684	-7.793	299	298	3.03684	-7.555	299	298	4.03684	-7.805	299	298	5.03684	-7.275	299	298	6.03684	-8.016	299	298	7.03684	-8.072	299	298	8.03684	-8.597
300	299	1.03612	-8.398	300	299	2.03612	-8.258	300	299	3.03612	-8.089	300	299	4.03612	-8.262	300	299	5.03612	-8.604	300	299	6.03612	-8.836	300	299	7.03612	-8.55	300	299	8.03612	-9.525
301	300	1.03541	-7.804	301	300	2.03541	-7.793	301	300	3.03541	-7.555	301	300	4.03541	-7.805	301	300	5.03541	-7.275	301	300	6.03541	-8.016	301	300	7.03541	-8.072	301	300	8.03541	-8.597
302	301	1.03469	-8.398	302	301	2.03469	-8.258	302	301	3.03469	-8.089	302	301	4.03469	-8.262	302	301	5.03469	-8.604	302	301	6.03469	-8.836	302	301	7.03469	-8.55	302	301	8.03469	-9.525
303	302	1.03398	-7.804	303	302	2.03398	-7.793	303	302	3.03398	-7.555	303	302	4.03398	-7.805	303	302	5.03398	-7.275	303	302	6.03398	-8.016	303	302	7.03398	-8.072	303	302	8.03398	-8.597
304	303	1.03326	-8.398	304	303	2.03326	-8.258	304	303	3.03326	-8.089	304	303	4.03326	-8.262	304	303	5.03326	-8.604	304	303	6.03326	-8.836	304	303	7.03326	-8.55	304	303	8.03326	-9.525
305	304	1.03255	-7.804	305	304	2.03255	-7.793	305	304	3.03255	-7.555	305	304	4.03255	-7.805	305	304	5.03255	-7.275	305	304	6.03255	-8.016	305	304	7.03255	-8.072	305	304	8.03255	-8.597
306	305	1.03183	-8.398	306	305	2.03183	-8.258	306	305	3.03183	-8.089	306	305	4.03183	-8.262	306	305	5.03183	-8.604	306	305	6.03183	-8.836	306	305	7.03183	-8.55	306	305	8.03183	-9.525
307	306	1.03112	-7.804	307	306	2.03112	-7.793	307	306	3.03112	-7.555	307	306	4.03112	-7.805	307	306	5.03112	-7.275	307	306	6.03112	-8.016	307	306	7.03112	-8.072	307	306	8.03112	-8.597
308	307	1.0304	-8.398	308	307	2.0304	-8.258	308	307	3.0304	-8.089	308	307	4.0304	-8.262	308	307	5.0304	-8.604	308	307	6.0304	-8.836	308	307	7.0304	-8.55	308	307	8.0304	-9.525
309	308	1.02969	-7.804	309	308	2.02969	-7.793	309	308	3.02969	-7.555	309	308	4.02969	-7.805	309	308	5.02969	-7.275	309	308	6.02969	-8.016	309	308	7.02969	-8.072	309	308	8.02969	-8.597
310	309	1.02897	-8.398	310	309	2.02897	-8.258	310	309	3.02897	-8.089	310	309	4.02897	-8.262	310	309	5.02897	-8.604	310	309	6.02897	-8.836	310	309	7.02897	-8.55	310	309	8.02897	-9.525
311	310	1.02825	-7.804	311	310	2.02825	-7.793	311	310	3.02825	-7.555	311	310	4.02825	-7.805	311	310	5.02825	-7.275	311	310	6.02825	-8.016	311	310	7.02825	-8.072	311	310	8.02825	-8.597
312	311	1.02754	-8.398	312	311	2.02754	-8.258	312	311	3.02754	-8.089	312	311	4.02754	-8.262	312	311	5.02754	-8.604	312	311	6.02754	-8.836	312	311	7.02754	-8.55	312	311	8.02754	-9.525
313	312	1.02682	-7.804	313	312	2.02682	-7.793	313	312	3.02682	-7.555	313	312	4.02682	-7.805	313	312	5.02682	-7.275	313	312	6.02682	-8.016	313	312	7.02682	-8.072	313	312	8.02682	-8.597
314	313	1.02611	-8.398	314	313	2.02611	-8.258	314	313	3.02611	-8.089	314	313	4.02611	-8.262	314	313	5.02611	-8.604	314	313	6.02611	-8.836	314	313	7.02611	-8.55	314	313	8.02611	-9.525
315	314	1.02539	-7.804	315	314	2.02539	-7.793	315	314	3.02539	-7.555	315	314	4.02539	-7.805	315	314	5.02539	-7.275	315	314	6.02539	-8.016	315	314	7.02539	-8.072	315	314	8.02539	-8.597
316	315	1.02468	-8.398	316	315	2.02468	-8.258	316	315	3.02468	-8.089	316	315	4.02468	-8.262	316	315	5.02468	-8.604	316	315	6.02468	-8.836	316	315	7.02468	-8.55	316	315	8.02468	-9.525
317	316	1.02396	-7.804	317	316	2.02396	-7.793	317	316	3.02396	-7.555	317	316	4.02396	-7.805	317	316	5.02396	-7.275	317	316	6.02396	-8.016	317	316	7.02396	-8.072	317	316	8.02396	-8.597
318	317	1.02325	-8.398	318	317	2.02325	-8.258	318	317	3.02325	-8.089	318	317	4.02325	-8.262	318	317	5.02325	-8.604	318	317	6.02325	-8.836	318	317	7.02325	-8.55	318	317	8.02325	-9.525
319	318	1.02253	-7.804	319	318	2.02253	-7.793	319	318	3.02253	-7.555	319	318	4.02253	-7.805	319	318	5.02253	-7.275	319	318	6.02253	-8.016	319	318	7.02253	-8.072	319	318	8.02253	-8.597
320	319	1.02182	-8.398	320	319	2.02182	-8.258	320	319	3.02182	-8.089	320	319	4.02182	-8.262	320	319	5.02182	-8.604	320	319	6.02182	-8.836	320	319	7.02182	-8.55	320	319	8.02182	-9.525
321	320	1.0211	-7.804	321	320	2.0211	-7.793	321	320	3.0211	-7.555	321	320	4.0211	-7.805	321	320	5.0211	-7.275	321	320	6.0211	-8.016	321	320	7.0211	-8.072	321	320	8.0211	-8.597
322	321	1.02039	-8.398	322	321	2.02039	-8.258	322	321	3.02039	-8.089	322	321	4.02039	-8.262	322	321	5.02039	-8.604	322	321	6.02039	-8.836	322	321	7.02039	-8.55	322	321	8.02039	-9.525
323	322	1.01967	-7.804	323	322	2.01967	-7.793	323	322	3.01967	-7.555	323	322	4.01967	-7.805	323	322	5.01967	-7.275	323	322	6.01967	-8.016	323	322	7.01967	-8.072	323	322	8.01967	-8.597
324	323	1.01896	-8.398	324	323	2.01896	-8.258	324	323	3.01896	-8.089	324	323	4.01896	-8.262	324	323	5.01896	-8.604	324	323	6.01896	-8.836	324	323	7.01896	-8.55	324	323	8.01896	-9.525
325	324	1.01824	-7.804	325	324	2.01824	-7.793	325	324	3.01824	-7.555	325	324	4.01824	-7.805	325	324	5.01824	-7.275	325	324	6.01824	-8.016	325	324	7.01824	-8.072	325	324	8.01824	-8.597
326	325	1.01753	-8.398	326	325	2.01753	-8.258	326	325	3.01753	-8.089	326	325	4.01753	-8.262	326	325	5.01753	-8.604	326	325	6.01753	-8.836	326	325	7.01753	-8.55	326	325	8.01753	-9.525
327	326	1.01681	-7.804	327	326	2.01681	-7.793	327	326	3.01681	-7.555	327	326	4.01681	-7.805	327	326	5.01681	-7.275	327	326	6.01681	-8.016	327	326	7.01681	-8.072	327	326	8.01681	-8.597
328	327	1.01609	-8.398	328	327	2.01609	-8.258	328	327	3.01609	-8.089	328	327	4.01609	-8.262	328	327	5.01609	-8.604	328	327	6.01609	-8.836	328	327	7.01609	-8.55	328	327	8.01609	-9.525
329	328	1.01538	-7.804	329	328	2.01538	-7.793	329	328	3.01538	-7.555	329	328	4.01538	-7.805	329	328	5.01538	-7.275	329	328	6.01538	-8.016	329	328	7.01538	-8.072	329	328	8.01538	-8.597
330	329	1.01466	-8.398	330	329	2.01466	-8.258	330	329	3.01466	-8.089	330	329	4.01466	-8.262	330	329	5.01466	-8.604	330	329	6.01466	-8.836	330	329	7.01466	-8.55	330	329	8.01466	-9.525
331	330	1.01395	-7.804	331	330	2.01395	-7.793	331	330	3.01395	-7.555	331	330	4.01395	-7.805	331	330	5.01395	-7.275	331	330	6.01395	-8.016	331	330	7.01395	-8.072	331	330	8.01395	-8.597
332	331	1.01323	-8.398	332	331	2.01323	-8.258	332	331	3.01323	-8.089	332	331	4.01323	-8.262	332	331	5.01323	-8.604	332	331	6.01323	-8.836	332	331	7.01323	-8.55	332	331	8.01323	-9.525
333	332	1.01252	-7.804	333	332	2.01252	-7.793	333	332	3.01252	-7.555	333	332	4.01252	-7.805	333	332	5.01252	-7.275	333	332	6.01252	-8.016	333	332	7.01252	-8.072	333	332	8.01252	-8.597
334	333	1.0118	-8.398	334	333	2.0118	-8.258	334	333	3.0118	-8.089	334	333	4.0118	-8.262	334	333	5.0118	-8.604	334	333	6.0118	-8.836	334	333	7.0118	-8.55	334	333	8.0118	-9.525
335	334	1.01109	-7.804	335	334	2.01109	-7.793	335	334	3.01109	-7.555	335	334	4.01109	-7.805	335	334	5.01109	-7.275	335	334	6.01109	-8.016	335	334	7.01109	-8.072	335	334	8.01109	-8.597
336	335	1.01037	-8.398	336	335	2.01037	-8.258	336	335	3.01037	-8.089	336	335	4.01037	-8.262	336	335	5.01037	-8.604	336	335	6.01037	-8.836	336	335	7.01037	-8.55	336	335	8.01037	-9.525
337	336	1.00966	-7.804	337	336	2.00966	-7.793	337	336	3.00966	-7.555	337	336	4.00966	-7.805	337	336	5.00966	-7.275	337	336	6.00966	-8.016	337	336	7.00966	-8.072	337	336	8.00966	-8.597
338	337	1.00894	-8.398	338	337	2.00894	-8.258	338	337	3.00894	-8.089	338	337	4.00894	-8.262	338	337	5.00894	-8.604	338	337	6.00894	-8.836	338	337	7.00894	-8.55	338	337	8.00894	-9.525
339	338	1.00823	-7.804	339	338	2.00823	-7.793	339	338	3.00823	-7.555	339	338	4.00823	-7.805	339	338	5.00823	-7.275	339	338	6.00823	-8.016	339	338	7.00823	-8.072	339	338	8.00823	-8.597
340	339	1.00751	-8.398	340	339	2.00751	-8.258	340	339	3.00751	-8.089	340	339	4.00751	-8.262	340	339	5.00751	-8.604	340	339	6.00751	-8.836	340	339	7.00751	-8.55	340	339	8.00751	-9.525
341	340	1.0068	-7.804	341	340	2.0068	-7.793	341	340	3.0068	-7.555	341	340	4.0068	-7.805	341	340	5.0068	-7.275	341	340	6.0068	-8.016	341	340	7.0068	-8.072	341	340	8.0068	-8.597
342	341	1.00608	-8.398	342	341	2.00608	-8.258	342	341	3.00608	-8.089	342	341	4.00608	-8.262	342	341	5.00608	-8.604	342	341	6.00608	-8.836	342	341	7.00608	-8.55	342	341	8.00608	-9.525
343	342	1.00536	-7.804	343	342	2.00536	-7.793	343	342	3.00536	-7.555	343	342	4.00536	-7.805	343	342	5.00536	-7.275	343	342	6.00536	-8.016	343	342	7.00536	-8.072	343	342	8.00536	-8.597
344	343	1.00465	-8.398	344	343	2.00465	-8.258	344	343	3.00465	-8.089	344	343	4.00465	-8.262	344	343	5.00465	-8.604	344	343	6.00465	-8.836	344	343	7.00465	-8.55	344	343	8.00465	-9.525
345	344	1.00393	-7.804	345	344	2.00393	-7.793	345	344	3.00393	-7.555	345	344	4.00393	-7.805	345	344	5.00393	-7.275	345	344	6.00393	-8.016	345	344	7.00393	-8.072	345	344	8.00393	-8.597
346	345	1.00322	-8.398	346	345	2.00322	-8.258	346	345	3.00322	-8.089	346	345	4.00322	-8.262	346	345	5.00322	-8.604	346	345	6.00322	-8.836	346	345	7.00322	-8.55	346	345	8.00322	-9.525
347	346	1.0025	-7.804	347	346	2.0025	-7.793	347	346	3.0025	-7.555	347	346	4.0025	-7.805	347	346	5.0025	-7.275	347	346	6.0025	-8.016	347	346	7.0025	-8.072	347	346	8.0025	-8.597
348	347	1.00179	-8.398	348	347	2.00179	-8.258	348	347	3.00179	-8.089	348	347	4.00179	-8.262	348	347	5.00179	-8.604	348	347	6.00179	-8.836	348	347	7.00179	-8.55	348	347	8.00179	-9.525
349	348	1.00107	-7.804	349	348	2.00107	-7.793	349	348	3.00107	-7.555	349	348	4.00107	-7.805	349	348	5.00107	-7.275	349	348	6.00107	-8.016	349	348	7.00107	-8.072	349	348	8.00107	-8.597
350	349	1.00036	-8.398	350	349	2.00036	-8.258	350	349	3.00036	-8.089	350	349	4.00036	-8.262	350	349	5.00036	-8.604	350	349	6.00036	-8.836	350	349	7.00036	-8.55	350	349	8.00036	-9.525
351	350	0.999642	-7.804	351	350	1.99964	-7.793	351	350	2.99964	-7.555	351	350	3.99964	-7.805	351	350	4.99964	-7.275	351	350	5.99964	-8.016	351	350	6.99964	-8.072	351	350	7.99964	-8.597
352	351	0.998927	-8.398	352	351	1.99893	-8.258	352	351	2.99893	-8.089	352	351	3.99893	-8.262	352	351	4.99893	-8.604	352	351	5.99893	-8.836	352	351	6.99893	-8.55	352	351	7.99893	-9.525
353	352	0.998212	-7.804	353	352	1.99821	-7.793	353	352	2.99821	-7.555	353	352	3.99821	-7.805	353	352	4.99821	-7.275	353	352	5.99821	-8.016	353	352	6.99821	-8.072	353	352	7.99821	-8.597
354	353	0.997496	-8.398	354	353	1.9975	-8.258	354	353	2.9975	-8.089	354	353	3.9975	-8.262	354	353	4.9975	-8.604	354	353	5.9975	-8.836	354	353	6.9975	-8.55	354	353	7.9975	-9.525
355	354	0.996781	-7.804	355	354	1.99678	-7.793	355	354	2.99678	-7.555	355	354	3.99678	-7.805	355	354	4.99678	-7.275	355	354	5.99678	-8.016	355	354	6.99678	-8.072	355	354	7.99678	-8.597
356	355	0.996066	-8.398	356	355	1.99607	-8.258	356	355	2.99607	-8.089	356	355	3.99607	-8.262	356	355	4.99607	-8.604	356	355	5.99607	-8.836	356	355	6.99607	-8.55	356	355	7.99607	-9.525
357	356	0.995351	-7.804	357	356	1.99535	-7.793	357	356	2.99535	-7.555	357	356	3.99535	-7.805	357	356	4.99535	-7.275	357	356	5.99535	-8.016	357	356	6.99535	-8.072	357	356	7.99535	-8.597
358	357	0.994635	-8.398	358	357	1.99464	-8.258	358	357	2.99464	-8.089	358	357	3.99464	-8.262	358	357	4.99464	-8.604	358	357	5.99464	-8.836	358	357	6.99464	-8.55	358	357	7.99464	-9.525
359	358	0.99392	-7.804	359	358	1.99392	-7.793	359	358	2.99392	-7.555	359	358	3.99392	-7.805	359	358	4.99392	-7.275	359	358	5.99392	-8.016	359	358	6.99392	-8.072	359	358	7.99392	-8.597
360	359	0.993205	-8.398	360	359	1.9932	-8.258	360	359	2.9932	-8.089	360	359	3.9932	-8.262	360	359	4.9932	-8.604	360	359	5.9932	-8.836	360	359	6.9932	-8.55	360	359	7.9932	-9.525
361	360	0.992489	-7.804	361	360	1.99249	-7.793	361	360	2.99249	-7.555	361	360	3.99249	-7.805	361	360	4.99249	-7.275	361	360	5.99249	-8.016	361	360	6.99249	-8.072	361	360	7.99249	-8.597
362	361	0.991774	-8.398	362	361	1.99177	-8.258	362	361	2.99177	-8.089	362	361	3.99177	-8.262	362	361	4.99177	-8.604	362	361	5.99177	-8.836	362	361	6.99177	-8.55	362	361	7.99177	-9.525
363	362	0.991059	-7.804	363	362	1.99106	-7.793	363	362	2.99106	-7.555	363	362	3.99106	-7.805	363	362	4.99106	-7.275	363	362	5.99106	-8.016	363	362	6.99106	-8.072	363	362	7.99106	-8.597
364	363	0.990343	-8.398	364	363	1.99034	-8.258	364	363	2.99034	-8.089	364	363	3.99034	-8.262	364	363	4.99034	-8.604	364	363	5.99034	-8.836	364	363	6.99034	-8.55	364	363	7.99034	-9.525
365	364	0.989628	-7.804	365	364	1.98963	-7.793	365	364	2.98963	-7.555	365	364	3.98963	-7.805	365	364	4.98963	-7.275	365	364	5.98963	-8.016	365	364	6.98963	-8.072	365	364	7.98963	-8.597
366	365	0.988913	-8.398	366	365	1.98891	-8.258	366	365	2.98891	-8.089	366	365	3.98891	-8.262	366	365	4.98891	-8.604	366	365	5.98891	-8.836	366	365	6.98891	-8.55	366	365	7.98891	-9.525
367	366	0.988197	-7.804	367	366	1.9882	-7.793	367	366	2.9882	-7.555	367	366	3.9882	-7.805	367	366	4.9882	-7.275	367	366	5.9882	-8.016	367	366	6.9882	-8.072	367	366	7.9882	-8.597
368	367	0.987482	-8.398	368	367	1.98748	-8.258	368	367	2.98748	-8.089	368	367	3.98748	-8.262	368	367	4.98748	-8.604	368	367	5.98748	-8.836	368	367	6.98748	-8.55	368	367	7.98748	-9.525
369	368	0.986767	-7.804	369	368	1.98677	-7.793	369	368	2.98677	-7.555	369	368	3.98677	-7.805	369	368	4.98677	-7.275	369	368	5.98677	-8.016	369	368	6.98677	-8.072	369	368	7.98677	-8.597
370	369	0.986052	-8.398	370	369	1.98605	-8.258	370	369	2.98605	-8.089	370	369	3.98605	-8.262	370	369	4.98605	-8.604	370	369	5.98605	-8.836	370	369	6.98605	-8.55	370	369	7.98605	-9.525
371	370	0.985336	-7.804	371	370	1.98534	-7.793	371	370	2.98534	-7.555	371	370	3.98534	-7.805	371	370	4.98534	-7.275	371	370	5.98534	-8.016	371	370	6.98534	-8.072	371	370	7.98534	-8.597
372	371	0.984621	-8.398	372	371	1.98462	-8.258	372	371	2.98462	-8.089	372	371	3.98462	-8.262	372	371	4.98462	-8.604	372	371	5.98462	-8.836	372	371	6.98462	-8.55	372	371	7.98462	-9.525
373	372	0.983906	-7.804	373	372	1.98391	-7.793	373	372	2.98391	-7.555	373	372	3.98391	-7.805	373	372	4.98391	-7.275	373	372	5.98391	-8.016	373	372	6.98391	-8.072	373	372	7.98391	-8.597
374	373	0.98319	-8.398	374	373	1.98319	-8.258	374	373	2.98319	-8.089	374	373	3.98319	-8.262	374	373	4.98319	-8.604	374	373	5.98319	-8.836	374	373	6.98319	-8.55	374	373	7.98319	-9.525
375	374	0.982475	-7.804	375	374	1.98247	-7.793	375	374	2.98247	-7.555	375	374	3.98247	-7.805	375	374	4.98247	-7.275	375	374	5.98247	-8.016	375	374	6.98247	-8.072	375	374	7.98247	-8.597
376	375	0.98176	-8.398	376	375	1.98176	-8.258	376	375	2.98176	-8.089	376	375	3.98176	-8.262	376	375	4.98176	-8.604	376	375	5.98176	-8.836	376	375	6.98176	-8.55	376	375	7.98176	-9.525
377	376	0.981044	-7.804	377	376	1.98104	-7.793	377	376	2.98104	-7.555	377	376	3.98104	-7.805	377	376	4.98104	-7.275	377	376	5.98104	-8.016	377	376	6.98104	-8.072	377	376	7.98104	-8.597
378	377	0.980329	-8.398	378	377	1.98033	-8.258	378	377	2.98033	-8.089	378	377	3.98033	-8.262	378	377	4.98033	-8.604	378	377	5.98033	-8.836	378	377	6.98033	-8.55	378	377	7.98033	-9.525
379	378	0.979614	-7.804	379	378	1.97961	-7.793	379	378	2.97961	-7.555	379	378	3.97961	-7.805	379	378	4.97961	-7.275	379	378	5.97961	-8.016	379	378	6.97961	-8.072	379	378	7.97961	-8.597
380	379	0.978898	-8.398	380	379	1.9789	-8.258	380	379	2.9789	-8.089	380	379	3.9789	-8.262	380	379	4.9789	-8.604	380	379	5.9789	-8.836	380	379	6.9789	-8.55	380	379	7.9789	-9.525
381	380	0.978183	-7.804	381	380	1.97818	-7.793	381	380	2.97818	-7.555	381	380	3.97818	-7.805	381	380	4.97818	-7.275	381	380	5.97818	-8.016	381	380	6.97818	-8.072	381	380	7.97818	-8.597
382	381	0.977468	-8.398	382	381	1.97747	-8.258	382	381	2.97747	-8.089	382	381	3.97747	-8.262	382	381	4.97747	-8.604	382	381	5.97747	-8.836	382	381	6.97747	-8.55	382	381	7.97747	-9.525
383	382	0.976753	-7.804	383	382	1.97675	-7.793	383	382	2.97675	-7.555	383	382	3.97675	-7.805	383	382	4.97675	-7.275	383	382	5.97675	-8.016	383	382	6.97675	-8.072	383	382	7.97675	-8.597
384	383	0.976037	-8.398	384	383	1.97604	-8.258	384	383	2.97604	-8.089	384	383	3.97604	-8.262	384	383	4.97604	-8.604	384	383	5.97604	-8.836	384	383	6.97604	-8.55	384	383	7.97604	-9.525
385	384	0.975322	-7.804	385	384	1.97532	-7.793	385	384	2.97532	-7.555	385	384	3.97532	-7.805	385	384	4.97532	-7.275	385	384	5.97532	-8.016	385	384	6.97532	-8.072	385	384	7.97532	-8.597
386	385	0.974607	-8.398	386	385	1.97461	-8.258	386	385	2.97461	-8.089	386	385	3.97461	-8.262	386	385	4.97461	-8.604	386	385	5.97461	-8.836	386	385	6.97461	-8.55	386	385	7.97461	-9.525
387	386	0.973891	-7.804	387	386	1.97389	-7.793	387	386	2.97389	-7.555	387	386	3.97389	-7.805	387	386	4.97389	-7.275	387	386	5.97389	-8.016	387	386	6.97389	-8.072	387	386	7.97389	-8.597
388	387	0.973176	-8.398	388	387	1.97318	-8.258	388	387	2.97318	-8.089	388	387	3.97318	-8.262	388	387	4.97318	-8.604	388	387	5.97318	-8.836	388	387	6.97318	-8.55	388	387	7.97318	-9.525
389	388	0.972461	-7.804	389	388	1.97246	-7.793	389	388	2.97246	-7.555	389	388	3.97246	-7.805	389	388	4.97246	-7.275	389	388	5.97246	-8.016	389	388	6.97246	-8.072	389	388	7.97246	-8.597
390	389	0.971745	-8.398	390	389	1.97175	-8.258	390	389	2.97175	-8.089	390	389	3.97175	-8.262	390	389	4.97175	-8.604	390	389	5.97175	-8.836	390	389	6.97175	-8.55	390	389	7.97175	-9.525
391	390	0.97103	-7.804	391	390	1.97103	-7.793	391	390	2.97103	-7.555	391	390	3.97103	-7.805	391	390	4.97103	-7.275	391	390	5.97103	-8.016	391	390	6.97103	-8.072	391	390	7.97103	-8.597
392	391	0.970315	-8.398	392	391	1.97031	-8.258	392	391	2.97031	-8.089	392	391	3.97031	-8.262	392	391	4.97031	-8.604	392	391	5.97031	-8.836	392	391	6.97031	-8.55	392	391	7.97031	-9.525
393	392	0.969599	-7.804	393	392	1.9696	-7.793	393	392	2.9696	-7.555	393	392	3.9696	-7.805	393	392	4.9696	-7.275	393	392	5.9696	-8.016	393	392	6.9696	-8.072	393	392	7.9696	-8.597
394	393	0.968884	-8.398	394	393	1.96888	-8.258	394	393	2.96888	-8.089	394	393	3.96888	-8.262	394	393	4.96888	-8.604	394	393	5.96888	-8.836	394	393	6.96888	-8.55	394	393	7.96888	-9.525
395	394	0.968169	-7.804	395	394	1.96817	-7.793	395	394	2.96817	-7.555	395	394	3.96817	-7.805	395	394	4.96817	-7.275	395	394	5.96817	-8.016	395	394	6.96817	-8.072	395	394	7.96817	-8.597
396	395	0.967454	-8.398	396	395	1.96745	-8.258	396	395	2.96745	-8.089	396	395	3.96745	-8.262	396	395	4.96745	-8.604	396	395	5.96745	-8.836	396	395	6.96745	-8.55	396	395	7.96745	-9.525
397	396	0.966738	-7.804	397	396	1.96674	-7.793	397	396	2.96674	-7.555	397	396	3.96674	-7.805	397	396	4.96674	-7.275	397	396	5.96674	-8.016	397	396	6.96674	-8.072	397	396	7.96674	-8.597
398	397	0.966023	-8.398	398	397	1.96602	-8.258	398	397	2.96602	-8.089	398	397	3.96602	-8.262	398	397	4.96602	-8.604	398	397	5.96602	-8.836	398	397	6.96602	-8.55	398	397	7.96602	-9.525
399	398	0.965308	-7.804	399	398	1.96531	-7.793	399	398	2.96531	-7.555	399	398	3.96531	-7.805	399	398	4.96531	-7.275	399	398	5.96531	-8.016	399	398	6.96531	-8.072	399	398	7.96531	-8.597
400	399	0.964592	-8.398	400	399	1.96459	-8.258	400	399	2.96459	-8.089	400	399	3.96459	-8.262	400	399	4.96459	-8.604	400	399	5.96459	-8.836	400	399	6.96459	-8.55	400	399	7.96459	-9.525
401	400	0.963877	-7.804	401	400	1.96388	-7.793	401	400	2.96388	-7.555	401	400	3.96388	-7.805	401	400	4.96388	-7.275	401	400	5.96388	-8.016	401	400	6.96388	-8.072	401	400	7.96388	-8.597
402	401	0.963162	-8.398	402	401	1.96316	-8.258	402	401	2.96316	-8.089	402	401	3.96316	-8.262	402	401	4.96316	-8.604	402	401	5.96316	-8.836	402	401	6.96316	-8.55	402	401	7.96316	-9.525
403	402	0.962446	-7.804	403	402	1.96245	-7.793	403	402	2.96245	-7.555	403	402	3.96245	-7.805	403	402	4.96245	-7.275	403	402	5.96245	-8.016	403	402	6.96245	-8.072	403	402	7.96245	-8.597
404	403	0.961731	-8.398	404	403	1.96173	-8.258	404	403	2.96173	-8.089	404	403	3.96173	-8.262	404	403	4.96173	-8.604	404	403	5.96173	-8.836	404	403	6.96173	-8.55	404	403	7.96173	-9.525
405	404	0.961016	-7.804	405	404	1.96102	-7.793	405	404	2.96102	-7.555	405	404	3.96102	-7.805	405	404	4.96102	-7.275	405	404	5.96102	-8.016	405	404	6.96102	-8.072	405	404	7.96102	-8.597
406	405	0.9603	-8.398	406	405	1.9603	-8.258	406	405	2.9603	-8.089	406	405	3.9603	-8.262	406	405	4.9603	-8.604	406	405	5.9603	-8.836	406	405	6.9603	-8.55	406	405	7.9603	-9.525
407	406	0.959585	-7.804	407	406	1.95959	-7.793	407	406	2.95959	-7.555	407	406	3.95959	-7.805	407	406	4.95959	-7.275	407	406	5.95959	-8.016	407	406	6.95959	-8.072	407	406	7.95959	-8.597
408	407	0.95887	-8.398	408	407	1.95887	-8.258	408	407	2.95887	-8.089	408	407	3.95887	-8.262	408	407	4.95887	-8.604	408	407	5.95887	-8.836	408	407	6.95887	-8.55	408	407	7.95887	-9.525
409	408	0.958155	-7.804	409	408	1.95815	-7.793	409	408	2.95815	-7.555	409	408	3.95815	-7.805	409	408	4.95815	-7.275	409	408	5.95815	-8.016	409	408	6.95815	-8.072	409	408	7.95815	-8.597
410	409	0.957439	-8.398	410	409	1.95744	-8.258	410	409	2.95744	-8.089	410	409	3.95744	-8.262	410	409	4.95744	-8.604	410	409	5.95744	-8.836	410	409	6.95744	-8.55	410	409	7.95744	-9.525
411	410	0.956724	-7.804	411	410	1.95672	-7.793	411	410	2.95672	-7.555	411	410	3.95672	-7.805	411	410	4.95672	-7.275	411	410	5.95672	-8.016	411	410	6.95672	-8.072	411	410	7.95672	-8.597
412	411	0.956009	-8.398	412	411	1.95601	-8.258	412	411	2.95601	-8.089	412	411	3.95601	-8.262	412	411	4.95601	-8.604	412	411	5.95601	-8.836	412	411	6.95601	-8.55	412	411	7.95601	-9.525
413	412	0.955293	-7.804	413	412	1.95529	-7.793	413	412	2.95529	-7.555	413	412	3.95529	-7.805	413	412	4.95529	-7.275	413	412	5.95529	-8.016	413	412	6.95529	-8.072	413	412	7.95529	-8.597
414	413	0.954578	-8.398	414	413	1.95458	-8.258	414	413	2.95458	-8.089	414	413	3.95458	-8.262	414	413	4.95458	-8.604	414	413	5.95458	-8.836	414	413	6.95458	-8.55	414	413	7.95458	-9.525
415	414	0.953863	-7.804	415	414	1.95386	-7.793	415	414	2.95386	-7.555	415	414	3.95386	-7.805	415	414	4.95386	-7.275	415	414	5.95386	-8.016	415	414	6.95386	-8.072	415	414	7.95386	-8.597
416	415	0.953147	-8.398	416	415	1.95315	-8.258	416	415	2.95315	-8.089	416	415	3.95315	-8.262	416	415	4.95315	-8.604	416	415	5.95315	-8.836	416	415	6.95315	-8.55	416	415	7.95315	-9.525
417	416	0.952432	-7.804	417	416	1.95243	-7.793	417	416	2.95243	-7.555	417	416	3.95243	-7.805	417	416	4.95243	-7.275	417	416	5.95243	-8.016	417	416	6.95243	-8.072	417	416	7.95243	-8.597
418	417	0.951717	-8.398	418	417	1.95172	-8.258	418	417	2.95172	-8.089	418	417	3.95172	-8.262	418	417	4.95172	-8.604	418	417	5.95172	-8.836	418	417	6.95172	-8.55	418	417	7.95172	-9.525
419	418	0.951001	-7.804	419	418	1.951	-7.793	419	418	2.951	-7.555	419	418	3.951	-7.805	419	418	4.951	-7.275	419	418	5.951	-8.016	419	418	6.951	-8.072	419	418	7.951	-8.597
420	419	0.950286	-8.398	420	419	1.95029	-8.258	420	419	2.95029	-8.089	420	419	3.95029	-8.262	420	419	4.95029	-8.604	420	419	5.95029	-8.836	420	419	6.95029	-8.55	420	419	7.95029	-9.525
421	420	0.949571	-7.804	421	420	1.94957	-7.793	421	420	2.94957	-7.555	421	420	3.94957	-7.805	421	420	4.94957	-7.275	421	420	5.94957	-8.016	421	420	6.94957	-8.072	421	420	7.94957	-8.597
422	421	0.948856	-8.398	422	421	1.94886	-8.258	422	421	2.94886	-8.089	422	421	3.94886	-8.262	422	421	4.94886	-8.604	422	421	5.94886	-8.836	422	421	6.94886	-8.55	422	421	7.94886	-9.525
423	422	0.94814	-7.804	423	422	1.94814	-7.793	423	422	2.94814	-7.555	423	422	3.94814	-7.805	423	422	4.94814	-7.275	423	422	5.94814	-8.016	423	422	6.94814	-8.072	423	422	7.94814	-8.597
424	423	0.947425	-8.398	424	423	1.94742	-8.258	424	423	2.94742	-8.089	424	423	3.94742	-8.262	424	423	4.94742	-8.604	424	423	5.94742	-8.836	424	423	6.94742	-8.55	424	423	7.94742	-9.525
425	424	0.94671	-7.804	425	424	1.94671	-7.793	425	424	2.94671	-7.555	425	424	3.94671	-7.805	425	424	4.94671	-7.275	425	424	5.94671	-8.016	425	424	6.94671	-8.072	425	424	7.94671	-8.597
426	425	0.945994	-8.398	426	425	1.94599	-8.258	426	425	2.94599	-8.089	426	425	3.94599	-8.262	426	425	4.94599	-8.604	426	425	5.94599	-8.836	426	425	6.94599	-8.55	426	425	7.94599	-9.525
427	426	0.945279	-7.804	427	426	1.94528	-7.793	427	426	2.94528	-7.555	427	426	3.94528	-7.805	427	426	4.94528	-7.275	427	426	5.94528	-8.016	427	426	6.94528	-8.072	427	426	7.94528	-8.597
428	427	0.944564	-8.398	428	427	1.94456	-8.258	428	427	2.94456	-8.089	428	427	3.94456	-8.262	428	427	4.94456	-8.604	428	427	5.94456	-8.836	428	427	6.94456	-8.55	428	427	7.94456	-9.525
429	428	0.943848	-7.804	429	428	1.94385	-7.793	429	428	2.94385	-7.555	429	428	3.94385	-7.805	429	428	4.94385	-7.275	429	428	5.94385	-8.016	429	428	6.94385	-8.072	429	428	7.94385	-8.597
430	429	0.943133	-8.398	430	429	1.94313	-8.258	430	429	2.94313	-8.089	430	429	3.94313	-8.262	430	429	4.94313	-8.604	430	429	5.94313	-8.836	430	429	6.94313	-8.55	430	429	7.94313	-9.525
431	430	0.942418	-7.804	431	430	1.94242	-7.793	431	430	2.94242	-7.555	431	430	3.94242	-7.805	431	430	4.94242	-7.275	431	430	5.94242	-8.016	431	430	6.94242	-8.072	431	430	7.94242	-8.597
432	431	0.941702	-8.398	432	431	1.9417	-8.258	432	431	2.9417	-8.089	432	431	3.9417	-8.262	432	431	4.9417	-8.604	432	431	5.9417	-8.836	432	431	6.9417	-8.55	432	431	7.9417	-9.525
433	432	0.940987	-7.804	433	432	1.94099	-7.793	433	432	2.94099	-7.555	433	432	3.94099	-7.805	433	432	4.94099	-7.275	433	432	5.94099	-8.016	433	432	6.94099	-8.072	433	432	7.94099	-8.597
434	433	0.940272	-8.398	434	433	1.94027	-8.258	434	433	2.94027	-8.089	434	433	3.94027	-8.262	434	433	4.94027	-8.604	434	433	5.94027	-8.836	434	433	6.94027	-8.55	434	433	7.94027	-9.525
435	434	0.939557	-7.804	435	434	1.93956	-7.793	435	434	2.93956	-7.555	435	434	3.93956	-7.805	435	434	4.93956	-7.275	435	434	5.93956	-8.016	435	434	6.93956	-8.072	435	434	7.93956	-8.597
436	435	0.938841	-8.398	436	435	1.93884	-8.258	436	435	2.93884	-8.089	436	435	3.93884	-8.262	436	435	4.93884	-8.604	436	435	5.93884	-8.836	436	435	6.93884	-8.55	436	435	7.93884	-9.525
437	436	0.938126	-7.804	437	436	1.93813	-7.793	437	436	2.93813	-7.555	437	436	3.93813	-7.805	437	436	4.93813	-7.275	437	436	5.93813	-8.016	437	436	6.93813	-8.072	437	436	7.93813	-8.597
438	437	0.937411	-8.398	438	437	1.93741	-8.258	438	437	2.93741	-8.089	438	437	3.93741	-8.262	438	437	4.93741	-8.604	438	437	5.93741	-8.836	438	437	6.93741	-8.55	438	437	7.93741	-9.525
439	438	0.936695	-7.804	439	438	1.9367	-7.793	439	438	2.9367	-7.555	439	438	3.9367	-7.805	439	438	4.9367	-7.275	439	438	5.9367	-8.016	439	438	6.9367	-8.072	439	438	7.9367	-8.597
440	439	0.93598	-8.398	440	439	1.93598	-8.258	440	439	2.93598	-8.089	440	439	3.93598	-8.262	440	439	4.93598	-8.604	440	439	5.93598	-8.836	440	439	6.93598	-8.55	440	439	7.93598	-9.525
441	440	0.935265	-7.804	441	440	1.93526	-7.793	441	440	2.93526	-7.555	441	440	3.93526	-7.805	441	440	4.93526	-7.275	441	440	5.93526	-8.016	441	440	6.93526	-8.072	441	440	7.93526	-8.597
442	441	0.934549	-8.398	442	441	1.93455	-8.258	442	441	2.93455	-8.089	442	441	3.93455	-8.262	442	441	4.93455	-8.604	442	441	5.93455	-8.836	442	441	6.93455	-8.55	442	441	7.93455	-9.525
443	442	0.933834	-7.804	443	442	1.93383	-7.793	443	442	2.93383	-7.555	443	442	3.93383	-7.805	443	442	4.93383	-7.275	443	442	5.93383	-8.016	443	442	6.93383	-8.072	443	442	7.93383	-8.597
444	443	0.933119	-8.398	444	443	1.93312	-8.258	444	443	2.93312	-8.089	444	443	3.93312	-8.262	444	443	4.93312	-8.604	444	443	5.93312	-8.836	444	443	6.93312	-8.55	444	443	7.93312	-9.525
445	444	0.932403	-7.804	445	444	1.9324	-7.793	445	444	2.9324	-7.555	445	444	3.9324	-7.805	445	444	4.9324	-7.275	445	444	5.9324	-8.016	445	444	6.9324	-8.072	445	444	7.9324	-8.597
446	445	0.931688	-8.398	446	445	1.93169	-8.258	446	445	2.93169	-8.089	446	445	3.93169	-8.262	446	445	4.93169	-8.604	446	445	5.93169	-8.836	446	445	6.93169	-8.55	446	445	7.93169	-9.525
447	446	0.930973	-7.804	447	446	1.93097	-7.793	447	446	2.93097	-7.555	447	446	3.93097	-7.805	447	446	4.93097	-7.275	447	446	5.93097	-8.016	447	446	6.93097	-8.072	447	446	7.93097	-8.597
448	447	0.930258	-8.398	448	447	1.93026	-8.258	448	447	2.93026	-8.089	448	447	3.93026	-8.262	448	447	4.93026	-8.604	448	447	5.93026	-8.836	448	447	6.93026	-8.55	448	447	7.93026	-9.525
449	448	0.929542	-7.804	449	448	1.92954	-7.793	449	448	2.92954	-7.555	449	448	3.92954	-7.805	449	448	4.92954	-7.275	449	448	5.92954	-8.016	449	448	6.92954	-8.072	449	448	7.92954	-8.597
450	449	0.928827	-8.398	450	449	1.92883	-8.258	450	449	2.92883	-8.089	450	449	3.92883	-8.262	450	449	4.92883	-8.604	450	449	5.92883	-8.836	450	449	6.92883	-8.55	450	449	7.92883	-9.525
451	450	0.928112	-7.804	451	450	1.92811	-7.793	451	450	2.92811	-7.555	451	450	3.92811	-7.805	451	450	4.92811	-7.275	451	450	5.92811	-8.016	451	450	6.92811	-8.072	451	450	7.92811	-8.597
452	451	0.927396	-8.398	452	451	1.9274	-8.258	452	451	2.9274	-8.089	452	451	3.9274	-8.262	452	451	4.9274	-8.604	452	451	5.9274	-8.836	452	451	6.9274	-8.55	452	451	7.9274	-9.525
453	452	0.926681	-7.804	453	452	1.92668	-7.793	453	452	2.92668	-7.555	453	452	3.92668	-7.805	453	452	4.92668	-7.275	453	452	5.92668	-8.016	453	452	6.92668	-8.072	453	452	7.92668	-8.597
454	453	0.925966	-8.398	454	453	1.92597	-8.258	454	453	2.92597	-8.089	454	453	3.92597	-8.262	454	453	4.92597	-8.604	454	453	5.92597	-8.836	454	453	6.92597	-8.55	454	453	7.92597	-9.525
455	454	0.92525	-7.804	455	454	1.92525	-7.793	455	454	2.92525	-7.555	455	454	3.92525	-7.805	455	454	4.92525	-7.275	455	454	5.92525	-8.016	455	454	6.92525	-8.072	455	454	7.92525	-8.597
456	455	0.924535	-8.398	456	455	1.92454	-8.258	456	455	2.92454	-8.089	456	455	3.92454	-8.262	456	455	4.92454	-8.604	456	455	5.92454	-8.836	456	455	6.92454	-8.55	456	455	7.92454	-9.525
457	456	0.92382	-7.804	457	456	1.92382	-7.793	457	456	2.92382	-7.555	457	456	3.92382	-7.805	457	456	4.92382	-7.275	457	456	5.92382	-8.016	457	456	6.92382	-8.072	457	456	7.92382	-8.597
458	457	0.923104	-8.398	458	457	1.9231	-8.258	458	457	2.9231	-8.089	458	457	3.9231	-8.262	458	457	4.9231	-8.604	458	457	5.9231	-8.836	458	457	6.9231	-8.55	458	457	7.9231	-9.525
459	458	0.922389	-7.804	459	458	1.92239	-7.793	459	458	2.92239	-7.555	459	458	3.92239	-7.805	459	458	4.92239	-7.275	459	458	5.92239	-8.016	459	458	6.92239	-8.072	459	458	7.92239	-8.597
460	459	0.921674	-8.398	460	459	1.92167	-8.258	460	459	2.92167	-8.089	460	459	3.92167	-8.262	460	459	4.92167	-8.604	460	459	5.92167	-8.836	460	459	6.92167	-8.55	460	459	7.92167	-9.525
461	460	0.920959	-7.804	461	460	1.92096	-7.793	461	460	2.92096	-7.555	461	460	3.92096	-7.805	461	460	4.92096	-7.275	461	460	5.92096	-8.016	461	460	6.92096	-8.072	461	460	7.92096	-8.597
462	461	0.920243	-8.398	462	461	1.92024	-8.258	462	461	2.92024	-8.089	462	461	3.92024	-8.262	462	461	4.92024	-8.604	462	461	5.92024	-8.836	462	461	6.92024	-8.55	462	461	7.92024	-9.525
463	462	0.919528	-7.804	463	462	1.91953	-7.793	463	462	2.91953	-7.555	463	462	3.91953	-7.805	463	462	4.91953	-7.275	463	462	5.91953	-8.016	463	462	6.91953	-8.072	463	462	7.91953	-8.597
464	463	0.918813	-8.398	464	463	1.91881	-8.258	464	463	2.91881	-8.089	464	463	3.91881	-8.262	464	463	4.91881	-8.604	464	463	5.91881	-8.836	464	463	6.91881	-8.55	464	463	7.91881	-9.525
465	464	0.918097	-7.804	465	464	1.9181	-7.793	465	464	2.9181	-7.555	465	464	3.9181	-7.805	465	464	4.9181	-7.275	465	464	5.9181	-8.016	465	464	6.9181	-8.072	465	464	7.9181	-8.597
466	465	0.917382	-8.398	466	465	1.91738	-8.258	466	465	2.91738	-8.089	466	465	3.91738	-8.262	466	465	4.91738	-8.604	466	465	5.91738	-8.836	466	465	6.91738	-8.55	466	465	7.91738	-9.525
467	466	0.916667	-7.804	467	466	1.91667	-7.793	467	466	2.91667	-7.555	467	466	3.91667	-7.805	467	466	4.91667	-7.275	467	466	5.91667	-8.016	467	466	6.91667	-8.072	467	466	7.91667	-8.597
468	467	0.915951	-8.398	468	467	1.91595	-8.258	468	467	2.91595	-8.089	468	467	3.91595	-8.262	468	467	4.91595	-8.604	468	467	5.91595	-8.836	468	467	6.91595	-8.55	468	467	7.91595	-9.525
469	468	0.915236	-7.804	469	468	1.91524	-7.793	469	468	2.91524	-7.555	469	468	3.91524	-7.805	469	468	4.91524	-7.275	469	468	5.91524	-8.016	469	468	6.91524	-8.072	469	468	7.91524	-8.597
470	469	0.914521	-8.398	470	469	1.91452	-8.258	470	469	2.91452	-8.089	470	469	3.91452	-8.262	470	469	4.91452	-8.604	470	469	5.91452	-8.836	470	469	6.91452	-8.55	470	469	7.91452	-9.525
471	470	0.913805	-7.804	471	470	1.91381	-7.793	471	470	2.91381	-7.555	471	470	3.91381	-7.805	471	470	4.91381	-7.275	471	470	5.91381	-8.016	471	470	6.91381	-8.072	471	470	7.91381	-8.597
472	471	0.91309	-8.398	472	471	1.91309	-8.258	472	471	2.91309	-8.089	472	471	3.91309	-8.262	472	471	4.91309	-8.604	472	471	5.91309	-8.836	472	471	6.91309	-8.55	472	471	7.91309	-9.525
473	472	0.912375	-7.804	473	472	1.91237	-7.793	473	472	2.91237	-7.555	473	472	3.91237	-7.805	473	472	4.91237	-7.275	473	472	5.91237	-8.016	473	472	6.91237	-8.072	473	472	7.91237	-8.597
474	473	0.91166	-8.398	474	473	1.91166	-8.258	474	473	2.91166	-8.089	474	473	3.91166	-8.262	474	473	4.91166	-8.604	474	473	5.91166	-8.836	474	473	6.91166	-8.55	474	473	7.91166	-9.525
475	474	0.910944	-7.804	475	474	1.91094	-7.793	475	474	2.91094	-7.555	475	474	3.91094	-7.805	475	474	4.91094	-7.275	475	474	5.91094	-8.016	475	474	6.91094	-8.072	475	474	7.91094	-8.597
476	475	0.910229	-8.398	476	475	1.91023	-8.258	476	475	2.91023	-8.089	476	475	3.91023	-8.262	476	475	4.91023	-8.604	476	475	5.91023	-8.836	476	475	6.91023	-8.55	476	475	7.91023	-9.525
477	476	0.909514	-7.804	477	476	1.90951	-7.793	477	476	2.90951	-7.555	477	476	3.90951	-7.805	477	476	4.90951	-7.275	477	476	5.90951	-8.016	477	476	6.90951	-8.072	477	476	7.90951	-8.597
478	477	0.908798	-8.398	478	477	1.9088	-8.258	478	477	2.9088	-8.089	478	477	3.9088	-8.262	478	477	4.9088	-8.604	478	477	5.9088	-8.836	478	477	6.9088	-8.55	478	477	7.9088	-9.525
479	478	0.908083	-7.804	479	478	1.90808	-7.793	479	478	2.90808	-7.555	479	478	3.90808	-7.805	479	478	4.90808	-7.275	479	478	5.90808	-8.016	479	478	6.90808	-8.072	479	478	7.90808	-8.597
480	479	0.907368	-8.398	480	479	1.90737	-8.258	480	479	2.90737	-8.089	480	479	3.90737	-8.262	480	479	4.90737	-8.604	480	479	5.90737	-8.836	480	479	6.90737	-8.55	480	479	7.90737	-9.525
481	480	0.906652	-7.804	481	480	1.90665	-7.793	481	480	2.90665	-7.555	481	480	3.90665	-7.805	481	480	4.90665	-7.275	481	480	5.90665	-8.016	481	480	6.90665	-8.072	481	480	7.90665	-8.597
482	481	0.905937	-8.398	482	481	1.90594	-8.258	482	481	2.90594	-8.089	482	481	3.90594	-8.262	482	481	4.90594	-8.604	482	481	5.90594	-8.836	482	481	6.90594	-8.55	482	481	7.90594	-9.525
483	482	0.905222	-7.804	483	482	1.90522	-7.793	483	482	2.90522	-7.555	483	482	3.90522	-7.805	483	482	4.90522	-7.275	483	482	5.90522	-8.016	483	482	6.90522	-8.072	483	482	7.90522	-8.597
484	483	0.904506	-8.398	484	483	1.90451	-8.258	484	483	2.90451	-8.089	484	483	3.90451	-8.262	484	483	4.90451	-8.604	484	483	5.90451	-8.836	484	483	6.90451	-8.55	484	483	7.90451	-9.525
485	484	0.903791	-7.804	485	484	1.90379	-7.793	485	484	2.90379	-7.555	485	484	3.90379	-7.805	485	484	4.90379	-7.275	485	484	5.90379	-8.016	485	484	6.90379	-8.072	485	484	7.90379	-8.597
486	485	0.903076	-8.398	486	485	1.90308	-8.258	486	485	2.90308	-8.089	486	485	3.90308	-8.262	486	485	4.90308	-8.604	486	485	5.90308	-8.836	486	485	6.90308	-8.55	486	485	7.90308	-9.525
487	486	0.902361	-7.804	487	486	1.90236	-7.793	487	486	2.90236	-7.555	487	486	3.90236	-7.805	487	486	4.90236	-7.275	487	486	5.90236	-8.016	487	486	6.90236	-8.072	487	486	7.90236	-8.597
488	487	0.901645	-8.398	488	487	1.90165	-8.258	488	487	2.90165	-8.089	488	487	3.90165	-8.262	488	487	4.90165	-8.604	488	487	5.90165	-8.836	488	487	6.90165	-8.55	488	487	7.90165	-9.525
489	488	0.90093	-7.804	489	488	1.90093	-7.793	489	488	2.90093	-7.555	489	488	3.90093	-7.805	489	488	4.90093	-7.275	489	488	5.90093	-8.016	489	488	6.90093	-8.072	489	488	7.90093	-8.597
490	489	0.900215	-8.398	490	489	1.90021	-8.258	490	489	2.90021	-8.089	490	489	3.90021	-8.262	490	489	4.90021	-8.604	490	489	5.90021	-8.836	490	489	6.90021	-8.55	490	489	7.90021	-9.525
491	490	0.899499	-7.804	491	490	1.8995	-7.793	491	490	2.8995	-7.555	491	490	3.8995	-7.805	491	490	4.8995	-7.275	491	490	5.8995	-8.016	491	490	6.8995	-8.072	491	490	7.8995	-8.597
492	491	0.898784	-8.398	492	491	1.89878	-8.258	492	491	2.89878	-8.089	492	491	3.89878	-8.262	492	491	4.89878	-8.604	492	491	5.89878	-8.836	492	491	6.89878	-8.55	492	491	7.89878	-9.525
493	492	0.898069	-7.804	493	492	1.89807	-7.793	493	492	2.89807	-7.555	493	492	3.89807	-7.805	493	492	4.89807	-7.275	493	492	5.89807	-8.016	493	492	6.89807	-8.072	493	492	7.89807	-8.597
494	493	0.897353	-8.398	494	493	1.89735	-8.258	494	493	2.89735	-8.089	494	493	3.89735	-8.262	494	493	4.89735	-8.604	494	493	5.89735	-8.836	494	493	6.89735	-8.55	494	493	7.89735	-9.525
495	494	0.896638	-7.804	495	494	1.89664	-7.793	495	494	2.89664	-7.555	495	494	3.89664	-7.805	495	494	4.89664	-7.275	495	494	5.89664	-8.016	495	494	6.89664	-8.072	495	494	7.89664	-8.597
496	495	0.895923	-8.398	496	495	1.89592	-8.258	496	495	2.89592	-8.089	496	495	3.89592	-8.262	496	495	4.89592	-8.604	496	495	5.89592	-8.836	496	495	6.89592	-8.55	496	495	7.89592	-9.525
497	496	0.895207	-7.804	497	496	1.89521	-7.793	497	496	2.89521	-7.555	497	496	3.89521	-7.805	497	496	4.89521	-7.275	497	496	5.89521	-8.016	497	496	6.89521	-8.072	497	496	7.89521	-8.597
498	497	0.894492	-8.398	498	497	1.89449	-8.258	498	497	2.89449	-8.089	498	497	3.89449	-8.262	498	497	4.89449	-8.604	498	497	5.89449	-8.836	498	497	6.89449	-8.55	498	497	7.89449	-9.525
499	498	0.893777	-7.804	499	498	1.89378	-7.793	499	498	2.89378	-7.555	499	498	3.89378	-7.805	499	498	4.89378	-7.275	499	498	5.89378	-8.016	499	498	6.89378	-8.072	499	498	7.89378	-8.597
500	499	0.893062	-8.398	500	499	1.89306	-8.258	500	499	2.89306	-8.089	500	499	3.89306	-8.262	500	499	4.89306	-8.604	500	499	5.89306	-8.836	500	499	6.89306	-8.55	500	499	7.89306	-9.525
501	500	0.892346	-7.804	501	500	1.89235	-7.793	501	500	2.89235	-7.555	501	500	3.89235	-7.805	501	500	4.89235	-7.275	501	500	5.89235	-8.016	501	500	6.89235	-8.072	501	500	7.89235	-8.597
502	501	0.891631	-8.398	502	501	1.89163	-8.258	502	501	2.89163	-8.089	502	501	3.89163	-8.262	502	501	4.89163	-8.604	502	501	5.89163	-8.836	502	501	6.89163	-8.55	502	501	7.89163	-9.525
503	502	0.890916	-7.804	503	502	1.89092	-7.793	503	502	2.89092	-7.555	503	502	3.89092	-7.805	503	502	4.89092	-7.275	503	502	5.89092	-8.016	503	502	6.89092	-8.072	503	502	7.89092	-8.597
504	503	0.8902	-8.398	504	503	1.8902	-8.258	504	503	2.8902	-8.089	504	503	3.8902	-8.262	504	503	4.8902	-8.604	504	503	5.8902	-8.836	504	503	6.8902	-8.55	504	503	7.8902	-9.525
505	504	0.889485	-7.804	505	504	1.88948	-7.793	505	504	2.88948	-7.555	505	504	3.88948	-7.805	505	504	4.88948	-7.275	505	504	5.88948	-8.016	505	504	6.88948	-8.072	505	504	7.88948	-8.597
506	505	0.88877	-8.398	506	505	1.88877	-8.258	506	505	2.88877	-8.089	506	505	3.88877	-8.262	506	505	4.88877	-8.604	506	505	5.88877	-8.836	506	505	6.88877	-8.55	506	505	7.88877	-9.525
507	506	0.888054	-7.804	507	506	1.88805	-7.793	507	506	2.88805	-7.555	507	506	3.88805	-7.805	507	506	4.88805	-7.275	507	506	5.88805	-8.016	507	506	6.88805	-8.072	507	506	7.88805	-8.597
508	507	0.887339	-8.398	508	507	1.88734	-8.258	508	507	2.88734	-8.089	508	507	3.88734	-8.262	508	507	4.88734	-8.604	508	507	5.88734	-8.836	508	507	6.88734	-8.55	508	507	7.88734	-9.525
509	508	0.886624	-7.804	509	508	1.88662	-7.793	509	508	2.88662	-7.555	509	508	3.88662	-7.805	509	508	4.88662	-7.275	509	508	5.88662	-8.016	509	508	6.88662	-8.072	509	508	7.88662	-8.597
510	509	0.885908	-8.398	510	509	1.88591	-8.258	510	509	2.88591	-8.089	510	509	3.88591	-8.262	510	509	4.88591	-8.604	510	509	5.88591	-8.836	510	509	6.88591	-8.55	510	509	7.88591	-9.525
511	510	0.885193	-7.804	511	510	1.88519	-7.793	511	510	2.88519	-7.555	511	510	3.88519	-7.805	511	510	4.88519	-7.275	511	510	5.88519	-8.016	511	510	6.88519	-8.072	511	510	7.88519	-8.597
512	511	0.884478	-8.398	512	511	1.88448	-8.258	512	511	2.88448	-8.089	512	511	3.88448	-8.262	512	511	4.88448	-8.604	512	511	5.88448	-8.836	512	511	6.88448	-8.55	512	511	7.88448	-9.525
513	512	0.883763	-7.804	513	512	1.88376	-7.793	513	512	2.88376	-7.555	513	512	3.88376	-7.805	513	512	4.88376	-7.275	513	512	5.88376	-8.016	513	512	6.88376	-8.072	513	512	7.88376	-8.597
514	513	0.883047	-8.398	514	513	1.88305	-8.258	514	513	2.88305	-8.089	514	513	3.88305	-8.262	514	513	4.88305	-8.604	514	513	5.88305	-8.836	514	513	6.88305	-8.55	514	513	7.88305	-9.525
515	514	0.882332	-7.804	515	514	1.88233	-7.793	515	514	2.88233	-7.555	515	514	3.88233	-7.805	515	514	4.88233	-7.275	515	514	5.88233	-8.016	515	514	6.88233	-8.072	515	514	7.88233	-8.597
516	515	0.881617	-8.398	516	515	1.88162	-8.258	516	515	2.88162	-8.089	516	515	3.88162	-8.262	516	515	4.88162	-8.604	516	515	5.88162	-8.836	516	515	6.88162	-8.55	516	515	7.88162	-9.525
517	516	0.880901	-7.804	517	516	1.8809	-7.793	517	516	2.8809	-7.555	517	516	3.8809	-7.805	517	516	4.8809	-7.275	517	516	5.8809	-8.016	517	516	6.8809	-8.072	517	516	7.8809	-8.597
518	517	0.880186	-8.398	518	517	1.88019	-8.258	518	517	2.88019	-8.089	518	517	3.88019	-8.262	518	517	4.88019	-8.604	518	517	5.88019	-8.836	518	517	6.88019	-8.55	518	517	7.88019	-9.525
519	518	0.879471	-7.804	519	518	1.87947	-7.793	519	518	2.87947	-7.555	519	518	3.87947	-7.805	519	518	4.87947	-7.275	519	518	5.87947	-8.016	519	518	6.87947	-8.072	519	518	7.87947	-8.597
520	519	0.878755	-8.398	520	519	1.87876	-8.258	520	519	2.87876	-8.089	520	519	3.87876	-8.262	520	519	4.87876	-8.604	520	519	5.87876	-8.836	520	519	6.87876	-8.55	520	519	7.87876	-9.525
521	520	0.87804	-7.804	521	520	1.87804	-7.793	521	520	2.87804	-7.555	521	520	3.87804	-7.805	521	520	4.87804	-7.275	521	520	5.87804	-8.016	521	520	6.87804	-8.072	521	520	7.87804	-8.597
522	521	0.877325	-8.398	522	521	1.87732	-8.258	522	521	2.87732	-8.089	522	521	3.87732	-8.262	522	521	4.87732	-8.604	522	521	5.87732	-8.836	522	521	6.87732	-8.55	522	521	7.87732	-9.525
523	522	0.876609	-7.804	523	522	1.87661	-7.793	523	522	2.87661	-7.555	523	522	3.87661	-7.805	523	522	4.87661	-7.275	523	522	5.87661	-8.016	523	522	6.87661	-8.072	523	522	7.87661	-8.597
524	523	0.875894	-8.398	524	523	1.87589	-8.258	524	523	2.87589	-8.089	524	523	3.87589	-8.262	524	523	4.87589	-8.604	524	523	5.87589	-8.836	524	523	6.87589	-8.55	524	523	7.87589	-9.525
525	524	0.875179	-7.804	525	524	1.87518	-7.793	525	524	2.87518	-7.555	525	524	3.87518	-7.805	525	524	4.87518	-7.275	525	524	5.87518	-8.016	525	524	6.87518	-8.072	525	524	7.87518	-8.597
526	525	0.874464	-8.398	526	525	1.87446	-8.258	526	525	2.87446	-8.089	526	525	3.87446	-8.262	526	525	4.87446	-8.604	526	525	5.87446	-8.836	526	525	6.87446	-8.55	526	525	7.87446	-9.525
527	526	0.873748	-7.804	527	526	1.87375	-7.793	527	526	2.87375	-7.555	527	526	3.87375	-7.805	527	526	4.87375	-7.275	527	526	5.87375	-8.016	527	526	6.87375	-8.072	527	526	7.87375	-8.597
528	527	0.873033	-8.398	528	527	1.87303	-8.258	528	527	2.87303	-8.089	528	527	3.87303	-8.262	528	527	4.87303	-8.604	528	527	5.87303	-8.836	528	527	6.87303	-8.55	528	527	7.87303	-9.525
529	528	0.872318	-7.804	529	528	1.87232	-7.793	529	528	2.87232	-7.555	529	528	3.87232	-7.805	529	528	4.87232	-7.275	529	528	5.87232	-8.016	529	528	6.87232	-8.072	529	528	7.87232	-8.597
530	529	0.871602	-8.398	530	529	1.8716	-8.258	530	529	2.8716	-8.089	530	529	3.8716	-8.262	530	529	4.8716	-8.604	530	529	5.8716	-8.836	530	529	6.8716	-8.55	530	529	7.8716	-9.525
531	530	0.870887	-7.804	531	530	1.87089	-7.793	531	530	2.87089	-7.555	531	530	3.87089	-7.805	531	530	4.87089	-7.275	531	530	5.87089	-8.016	531	530	6.87089	-8.072	531	530	7.87089	-8.597
532	531	0.870172	-8.398	532	531	1.87017	-8.258	532	531	2.87017	-8.089	532	531	3.87017	-8.262	532	531	4.87017	-8.604	532	531	5.87017	-8.836	532	531	6.87017	-8.55	532	531	7.87017	-9.525
533	532	0.869456	-7.804	533	532	1.86946	-7.793	533	532	2.86946	-7.555	533	532	3.86946	-7.805	533	532	4.86946	-7.275	533	532	5.86946	-8.016	533	532	6.86946	-8.072	533	532	7.86946	-8.597
534	533	0.868741	-8.398	534	533	1.86874	-8.258	534	533	2.86874	-8.089	534	533	3.86874	-8.262	534	533	4.86874	-8.604	534	533	5.86874	-8.836	534	533	6.86874	-8.55	534	533	7.86874	-9.525
535	534	0.868026	-7.804	535	534	1.86803	-7.793	535	534	2.86803	-7.555	535	534	3.86803	-7.805	535	534	4.86803	-7.275	535	534	5.86803	-8.016	535	534	6.86803	-8.072	535	534	7.86803	-8.597
536	535	0.86731	-8.398	536	535	1.86731	-8.258	536	535	2.86731	-8.089	536	535	3.86731	-8.262	536	535	4.86731	-8.604	536	535	5.86731	-8.836	536	535	6.86731	-8.55	536	535	7.86731	-9.525
537	536	0.866595	-7.804	537	536	1.8666	-7.793	537	536	2.8666	-7.555	537	536	3.8666	-7.805	537	536	4.8666	-7.275	537	536	5.8666	-8.016	537	536	6.8666	-8.072	537	536	7.8666	-8.597
538	537	0.86588	-8.398	538	537	1.86588	-8.258	538	537	2.86588	-8.089	538	537	3.86588	-8.262	538	537	4.86588	-8.604	538	537	5.86588	-8.836	538	537	6.86588	-8.55	538	537	7.86588	-9.525
539	538	0.865165	-7.804	539	538	1.86516	-7.793	539	538	2.86516	-7.555	539	538	3.86516	-7.805	539	538	4.86516	-7.275	539	538	5.86516	-8.016	539	538	6.86516	-8.072	539	538	7.86516	-8.597
540	539	0.864449	-8.398	540	539	1.86445	-8.258	540	539	2.86445	-8.089	540	539	3.86445	-8.262	540	539	4.86445	-8.604	540	539	5.86445	-8.836	540	539	6.86445	-8.55	540	539	7.86445	-9.525
541	540	0.863734	-7.804	541	540	1.86373	-7.793	541	540	2.86373	-7.555	541	540	3.86373	-7.805	541	540	4.86373	-7.275	541	540	5.86373	-8.016	541	540	6.86373	-8.072	541	540	7.86373	-8.597
542	541	0.863019	-8.398	542	541	1.86302	-8.258	542	541	2.86302	-8.089	542	541	3.86302	-8.262	542	541	4.86302	-8.604	542	541	5.86302	-8.836	542	541	6.86302	-8.55	542	541	7.86302	-9.525
543	542	0.862303	-7.804	543	542	1.8623	-7.793	543	542	2.8623	-7.555	543	542	3.8623	-7.805	543	542	4.8623	-7.275	543	542	5.8623	-8.016	543	542	6.8623	-8.072	543	542	7.8623	-8.597
544	543	0.861588	-8.398	544	543	1.86159	-8.258	544	543	2.86159	-8.089	544	543	3.86159	-8.262	544	543	4.86159	-8.604	544	543	5.86159	-8.836	544	543	6.86159	-8.55	544	543	7.86159	-9.525
545	544	0.860873	-7.804	545	544	1.86087	-7.793	545	544	2.86087	-7.555	545	544	3.86087	-7.805	545	544	4.86087	-7.275	545	544	5.86087	-8.016	545	544	6.86087	-8.072	545	544	7.86087	-8.597
546	545	0.860157	-8.398	546	545	1.86016	-8.258	546	545	2.86016	-8.089	546	545	3.86016	-8.262	546	545	4.86016	-8.604	546	545	5.86016	-8.836	546	545	6.86016	-8.55	546	545	7.86016	-9.525
547	546	0.859442	-7.804	547	546	1.85944	-7.793	547	546	2.85944	-7.555	547	546	3.85944	-7.805	547	546	4.85944	-7.275	547	546	5.85944	-8.016	547	546	6.85944	-8.072	547	546	7.85944	-8.597
548	547	0.858727	-8.398	548	547	1.85873	-8.258	548	547	2.85873	-8.089	548	547	3.85873	-8.262	548	547	4.85873	-8.604	548	547	5.85873	-8.836	548	547	6.85873	-8.55	548	547	7.85873	-9.525
549	548	0.858011	-7.804	549	548	1.85801	-7.793	549	548	2.85801	-7.555	549	548	3.85801	-7.805	549	548	4.85801	-7.275	549	548	5.85801	-8.016	549	548	6.85801	-8.072	549	548	7.85801	-8.597
550	549	0.857296	-8.398	550	549	1.8573	-8.258	550	549	2.8573	-8.089	550	549	3.8573	-8.262	550	549	4.8573	-8.604	550	549	5.8573	-8.836	550	549	6.8573	-8.55	550	549	7.8573	-9.525
551	550	0.856581	-7.804	551	550	1.85658	-7.793	551	550	2.85658	-7.555	551	550	3.85658	-7.805	551	550	4.85658	-7.275	551	550	5.85658	-8.016	551	550	6.85658	-8.072	551	550	7.85658	-8.597
552	551	0.855866	-8.398	552	551	1.85587	-8.258	552	551	2.85587	-8.089	552	551	3.85587	-8.262	552	551	4.85587	-8.604	552	551	5.85587	-8.836	552	551	6.85587	-8.55	552	551	7.85587	-9.525
553	552	0.85515	-7.804	553	552	1.85515	-7.793	553	552	2.85515	-7.555	553	552	3.85515	-7.805	553	552	4.85515	-7.275	553	552	5.85515	-8.016	553	552	6.85515	-8.072	553	552	7.85515	-8.597
554	553	0.854435	-8.398	554	553	1.85443	-8.258	554	553	2.85443	-8.089	554	553	3.85443	-8.262	554	553	4.85443	-8.604	554	553	5.85443	-8.836	554	553	6.85443	-8.55	554	553	7.85443	-9.525
555	554	0.85372	-7.804	555	554	1.85372	-7.793	555	554	2.85372	-7.555	555	554	3.85372	-7.805	555	554	4.85372	-7.275	555	554	5.85372	-8.016	555	554	6.85372	-8.072	555	554	7.85372	-8.597
556	555	0.853004	-8.398	556	555	1.853	-8.258	556	555	2.853	-8.089	556	555	3.853	-8.262	556	555	4.853	-8.604	556	555	5.853	-8.836	556	555	6.853	-8.55	556	555	7.853	-9.525
557	556	0.852289	-7.804	557	556	1.85229	-7.793	557	556	2.85229	-7.555	557	556	3.85229	-7.805	557	556	4.85229	-7.275	557	556	5.85229	-8.016	557	556	6.85229	-8.072	557	556	7.85229	-8.597
558	557	0.851574	-8.398	558	557	1.85157	-8.258	558	557	2.85157	-8.089	558	557	3.85157	-8.262	558	557	4.85157	-8.604	558	557	5.85157	-8.836	558	557	6.85157	-8.55	558	557	7.85157	-9.525
559	558	0.850858	-7.804	559	558	1.85086	-7.793	559	558	2.85086	-7.555	559	558	3.85086	-7.805	559	558	4.85086	-7.275	559	558	5.85086	-8.016	559	558	6.85086	-8.072	559	558	7.85086	-8.597
560	559	0.850143	-8.398	560	559	1.85014	-8.258	560	559	2.85014	-8.089	560	559	3.85014	-8.262	560	559	4.85014	-8.604	560	559	5.85014	-8.836	560	559	6.85014	-8.55	560	559	7.85014	-9.525
561	560	0.849428	-7.804	561	560	1.84943	-7.793	561	560	2.84943	-7.555	561	560	3.84943	-7.805	561	560	4.84943	-7.275	561	560	5.84943	-8.016	561	560	6.84943	-8.072	561	560	7.84943	-8.597
562	561	0.848712	-8.398	562	561	1.84871	-8.258	562	561	2.84871	-8.089	562	561	3.84871	-8.262	562	561	4.84871	-8.604	562	561	5.84871	-8.836	562	561	6.84871	-8.55	562	561	7.84871	-9.525
563	562	0.847997	-7.804	563	562	1.848	-7.793	563	562	2.848	-7.555	563	562	3.848	-7.805	563	562	4.848	-7.275	563	562	5.848	-8.016	563	562	6.848	-8.072	563	562	7.848	-8.597
564	563	0.847282	-8.398	564	563	1.84728	-8.258	564	563	2.84728	-8.089	564	563	3.84728	-8.262	564	563	4.84728	-8.604	564	563	5.84728	-8.836	564	563	6.84728	-8.55	564	563	7.84728	-9.525
565	564	0.846567	-7.804	565	564	1.84657	-7.793	565	564	2.84657	-7.555	565	564	3.84657	-7.805	565	564	4.84657	-7.275	565	564	5.84657	-8.016	565	564	6.84657	-8.072	565	564	7.84657	-8.597
566	565	0.845851	-8.398	566	565	1.84585	-8.258	566	565	2.84585	-8.089	566	565	3.84585	-8.262	566	565	4.84585	-8.604	566	565	5.84585	-8.836	566	565	6.84585	-8.55	566	565	7.84585	-9.525
567	566	0.845136	-7.804	567	566	1.84514	-7.793	567	566	2.84514	-7.555	567	566	3.84514	-7.805	567	566	4.84514	-7.275	567	566	5.84514	-8.016	567	566	6.84514	-8.072	567	566	7.84514	-8.597
568	567	0.844421	-8.398	568	567	1.84442	-8.258	568	567	2.84442	-8.089	568	567	3.84442	-8.262	568	567	4.84442	-8.604	568	567	5.84442	-8.836	568	567	6.84442	-8.55	568	567	7.84442	-9.525
569	568	0.843705	-7.804	569	568	1.84371	-7.793	569	568	2.84371	-7.555	569	568	3.84371	-7.805	569	568	4.84371	-7.275	569	568	5.84371	-8.016	569	568	6.84371	-8.072	569	568	7.84371	-8.597
570	569	0.84299	-8.398	570	569	1.84299	-8.258	570	569	2.84299	-8.089	570	569	3.84299	-8.262	570	569	4.84299	-8.604	570	569	5.84299	-8.836	570	569	6.84299	-8.55	570	569	7.84299	-9.525
571	570	0.842275	-7.804	571	570	1.84227	-7.793	571	570	2.84227	-7.555	571	570	3.84227	-7.805	571	570	4.84227	-7.275	571	570	5.84227	-8.016	571	570	6.84227	-8.072	571	570	7.84227	-8.597
572	571	0.841559	-8.398	572	571	1.84156	-8.258	572	571	2.84156	-8.089	572	571	3.84156	-8.262	572	571	4.84156	-8.604	572	571	5.84156	-8.836	572	571	6.84156	-8.55	572	571	7.84156	-9.525
573	572	0.840844	-7.804	573	572	1.84084	-7.793	573	572	2.84084	-7.555	573	572	3.84084	-7.805	573	572	4.84084	-7.275	573	572	5.84084	-8.016	573	572	6.84084	-8.072	573	572	7.84084	-8.597
574	573	0.840129	-8.398	574	573	1.84013	-8.258	574	573	2.84013	-8.089	574	573	3.84013	-8.262	574	573	4.84013	-8.604	574	573	5.84013	-8.836	574	573	6.84013	-8.55	574	573	7.84013	-9.525
575	574	0.839413	-7.804	575	574	1.83941	-7.793	575	574	2.83941	-7.555	575	574	3.83941	-7.805	575	574	4.83941	-7.275	575	574	5.83941	-8.016	575	574	6.83941	-8.072	575	574	7.83941	-8.597
576	575	0.838698	-8.398	576	575	1.8387	-8.258	576	575	2.8387	-8.089	576	575	3.8387	-8.262	576	575	4.8387	-8.604	576	575	5.8387	-8.836	576	575	6.8387	-8.55	576	575	7.8387	-9.525
577	576	0.837983	-7.804	577	576	1.83798	-7.793	577	576	2.83798	-7.555	577	576	3.83798	-7.805	577	576	4.83798	-7.275	577	576	5.83798	-8.016	577	576	6.83798	-8.072	577	576	7.83798	-8.597
578	577	0.837268	-8.398	578	577	1.83727	-8.258	578	577	2.83727	-8.089	578	577	3.83727	-8.262	578	577	4.83727	-8.604	578	577	5.83727	-8.836	578	577	6.83727	-8.55	578	577	7.83727	-9.525
579	578	0.836552	-7.804	579	578	1.83655	-7.793	579	578	2.83655	-7.555	579	578	3.83655	-7.805	579	578	4.83655	-7.275	579	578	5.83655	-8.016	579	578	6.83655	-8.072	579	578	7.83655	-8.597
580	579	0.835837	-8.398	580	579	1.83584	-8.258	580	579	2.83584	-8.089	580	579	3.83584	-8.262	580	579	4.83584	-8.604	580	579	5.83584	-8.836	580	579	6.83584	-8.55	580	579	7.83584	-9.525
581	580	0.835122	-7.804	581	580	1.83512	-7.793	581	580	2.83512	-7.555	581	580	3.83512	-7.805	581	580	4.83512	-7.275	581	580	5.83512	-8.016	581	580	6.83512	-8.072	581	580	7.83512	-8.597
582	581	0.834406	-8.398	582	581	1.83441	-8.258	582	581	2.83441	-8.089	582	581	3.83441	-8.262	582	581	4.83441	-8.604	582	581	5.83441	-8.836	582	581	6.83441	-8.55	582	581	7.83441	-9.525
583	582	0.833691	-7.804	583	582	1.83369	-7.793	583	582	2.83369	-7.555	583	582	3.83369	-7.805	583	582	4.83369	-7.275	583	582	5.83369	-8.016	583	582	6.83369	-8.072	583	582	7.83369	-8.597
584	583	0.832976	-8.398	584	583	1.83298	-8.258	584	583	2.83298	-8.089	584	583	3.83298	-8.262	584	583	4.83298	-8.604	584	583	5.83298	-8.836	584	583	6.83298	-8.55	584	583	7.83298	-9.525
585	584	0.83226	-7.804	585	584	1.83226	-7.793	585	584	2.83226	-7.555	585	584	3.83226	-7.805	585	584	4.83226	-7.275	585	584	5.83226	-8.016	585	584	6.83226	-8.072	585	584	7.83226	-8.597
586	585	0.831545	-8.398	586	585	1.83155	-8.258	586	585	2.83155	-8.089	586	585	3.83155	-8.262	586	585	4.83155	-8.604	586	585	5.83155	-8.836	586	585	6.83155	-8.55	586	585	7.83155	-9.525
587	586	0.83083	-7.804	587	586	1.83083	-7.793	587	586	2.83083	-7.555	587	586	3.83083	-7.805	587	586	4.83083	-7.275	587	586	5.83083	-8.016	587	586	6.83083	-8.072	587	586	7.83083	-8.597
588	587	0.830114	-8.398	588	587	1.83011	-8.258	588	587	2.83011	-8.089	588	587	3.83011	-8.262	588	587	4.83011	-8.604	588	587	5.83011	-8.836	588	587	6.83011	-8.55	588	587	7.83011	-9.525
589	588	0.829399	-7.804	589	588	1.8294	-7.793	589	588	2.8294	-7.555	589	588	3.8294	-7.805	589	588	4.8294	-7.275	589	588	5.8294	-8.016	589	588	6.8294	-8.072	589	588	7.8294	-8.597
590	589	0.828684	-8.398	590	589	1.82868	-8.258	590	589	2.82868	-8.089	590	589	3.82868	-8.262	590	589	4.82868	-8.604	590	589	5.82868	-8.836	590	589	6.82868	-8.55	590	589	7.82868	-9.525
591	590	0.827969	-7.804	591	590	1.82797	-7.793	591	590	2.82797	-7.555	591	590	3.82797	-7.805	591	590	4.82797	-7.275	591	590	5.82797	-8.016	591	590	6.82797	-8.072	591	590	7.82797	-8.597
592	591	0.827253	-8.398	592	591	1.82725	-8.258	592	591	2.82725	-8.089	592	591	3.82725	-8.262	592	591	4.82725	-8.604	592	591	5.82725	-8.836	592	591	6.82725	-8.55	592	591	7.82725	-9.525
593	592	0.826538	-7.804	593	592	1.82654	-7.793	593	592	2.82654	-7.555	593	592	3.82654	-7.805	593	592	4.82654	-7.275	593	592	5.82654	-8.016	593	592	6.82654	-8.072	593	592	7.82654	-8.597
594	593	0.825823	-8.398	594	593	1.82582	-8.258	594	593	2.82582	-8.089	594	593	3.82582	-8.262	594	593	4.82582	-8.604	594	593	5.82582	-8.836	594	593	6.82582	-8.55	594	593	7.82582	-9.525
595	594	0.825107	-7.804	595	594	1.82511	-7.793	595	594	2.82511	-7.555	595	594	3.82511	-7.805	595	594	4.82511	-7.275	595	594	5.82511	-8.016	595	594	6.82511	-8.072	595	594	7.82511	-8.597
596	595	0.824392	-8.398	596	595	1.82439	-8.258	596	595	2.82439	-8.089	596	595	3.82439	-8.262	596	595	4.82439	-8.604	596	595	5.82439	-8.836	596	595	6.82439	-8.55	596	595	7.82439	-9.525
597	596	0.823677	-7.804	597	596	1.82368	-7.793	597	596	2.82368	-7.555	597	596	3.82368	-7.805	597	596	4.82368	-7.275	597	596	5.82368	-8.016	597	596	6.82368	-8.072	597	596	7.82368	-8.597
598	597	0.822961	-8.398	598	597	1.82296	-8.258	598	597	2.82296	-8.089	598	597	3.82296	-8.262	598	597	4.82296	-8.604	598	597	5.82296	-8.836	598	597	6.82296	-8.55	598	597	7.82296	-9.525
599	598	0.822246	-7.804	599	598	1.82225	-7.793	599	598	2.82225	-7.555	599	598	3.82225	-7.805	599	598	4.82225	-7.275	599	598	5.82225	-8.016	599	598	6.82225	-8.072	599	598	7.82225	-8.597
600	599	0.821531	-8.398	600	599	1.82153	-8.258	600	599	2.82153	-8.089	600	599	3.82153	-8.262	600	599	4.82153	-8.604	600	599	5.82153	-8.836	600	599	6.82153	-8.55	600	599	7.82153	-9.525
601	600	0.820815	-7.804	601	600	1.82082	-7.793	601	600	2.82082	-7.555	601	600	3.82082	-7.805	601	600	4.82082	-7.275	601	600	5.82082	-8.016	601	600	6.82082	-8.072	601	600	7.82082	-8.597
602	601	0.8201	-8.398	602	601	1.8201	-8.258	602	601	2.8201	-8.089	602	601	3.8201	-8.262	602	601	4.8201	-8.604	602	601	5.8201	-8.836	602	601	6.8201	-8.55	602	601	7.8201	-9.525
603	602	0.819385	-7.804	603	602	1.81938	-7.793	603	602	2.81938	-7.555	603	602	3.81938	-7.805	603	602	4.81938	-7.275	603	602	5.81938	-8.016	603	602	6.81938	-8.072	603	602	7.81938	-8.597
604	603	0.81867	-8.398	604	603	1.81867	-8.258	604	603	2.81867	-8.089	604	603	3.81867	-8.262	604	603	4.81867	-8.604	604	603	5.81867	-8.836	604	603	6.81867	-8.55	604	603	7.81867	-9.525
605	604	0.817954	-7.804	605	604	1.81795	-7.793	605	604	2.81795	-7.555	605	604	3.81795	-7.805	605	604	4.81795	-7.275	605	604	5.81795	-8.016	605	604	6.81795	-8.072	605	604	7.81795	-8.597
606	605	0.817239	-8.398	606	605	1.81724	-8.258	606	605	2.81724	-8.089	606	605	3.81724	-8.262	606	605	4.81724	-8.604	606	605	5.81724	-8.836	606	605	6.81724	-8.55	606	605	7.81724	-9.525
607	606	0.816524	-7.804	607	606	1.81652	-7.793	607	606	2.81652	-7.555	607	606	3.81652	-7.805	607	606	4.81652	-7.275	607	606	5.81652	-8.016	607	606	6.81652	-8.072	607	606	7.81652	-8.597
608	607	0.815808	-8.398	608	607	1.81581	-8.258	608	607	2.81581	-8.089	608	607	3.81581	-8.262	608	607	4.81581	-8.604	608	607	5.81581	-8.836	608	607	6.81581	-8.55	608	607	7.81581	-9.525
609	608	0.815093	-7.804	609	608	1.81509	-7.793	609	608	2.81509	-7.555	609	608	3.81509	-7.805	609	608	4.81509	-7.275	609	608	5.81509	-8.016	609	608	6.81509	-8.072	609	608	7.81509	-8.597
610	609	0.814378	-8.398	610	609	1.81438	-8.258	610	609	2.81438	-8.089	610	609	3.81438	-8.262	610	609	4.81438	-8.604	610	609	5.81438	-8.836	610	609	6.81438	-8.55	610	609	7.81438	-9.525
611	610	0.813662	-7.804	611	610	1.81366	-7.793	611	610	2.81366	-7.555	611	610	3.81366	-7.805	611	610	4.81366	-7.275	611	610	5.81366	-8.016	611	610	6.81366	-8.072	611	610	7.81366	-8.597
612	611	0.812947	-8.398	612	611	1.81295	-8.258	612	611	2.81295	-8.089	612	611	3.81295	-8.262	612	611	4.81295	-8.604	612	611	5.81295	-8.836	612	611	6.81295	-8.55	612	611	7.81295	-9.525
613	612	0.812232	-7.804	613	612	1.81223	-7.793	613	612	2.81223	-7.555	613	612	3.81223	-7.805	613	612	4.81223	-7.275	613	612	5.81223	-8.016	613	612	6.81223	-8.072	613	612	7.81223	-8.597
614	613	0.811516	-8.398	614	613	1.81152	-8.258	614	613	2.81152	-8.089	614	613	3.81152	-8.262	614	613	4.81152	-8.604	614	613	5.81152	-8.836	614	613	6.81152	-8.55	614	613	7.81152	-9.525
615	614	0.810801	-7.804	615	614	1.8108	-7.793	615	614	2.8108	-7.555	615	614	3.8108	-7.805	615	614	4.8108	-7.275	615	614	5.8108	-8.016	615	614	6.8108	-8.072	615	614	7.8108	-8.597
616	615	0.810086	-8.398	616	615	1.81009	-8.258	616	615	2.81009	-8.089	616	615	3.81009	-8.262	616	615	4.81009	-8.604	616	615	5.81009	-8.836	616	615	6.81009	-8.55	616	615	7.81009	-9.525
617	616	0.809371	-7.804	617	616	1.80937	-7.793	617	616	2.80937	-7.555	617	616	3.80937	-7.805	617	616	4.80937	-7.275	617	616	5.80937	-8.016	617	616	6.80937	-8.072	617	616	7.80937	-8.597
618	617	0.808655	-8.398	618	617	1.80866	-8.258	618	617	2.80866	-8.089	618	617	3.80866	-8.262	618	617	4.80866	-8.604	618	617	5.80866	-8.836	618	617	6.80866	-8.55	618	617	7.80866	-9.525
619	618	0.80794	-7.804	619	618	1.80794	-7.793	619	618	2.80794	-7.555	619	618	3.80794	-7.805	619	618	4.80794	-7.275	619	618	5.80794	-8.016	619	618	6.80794	-8.072	619	618	7.80794	-8.597
620	619	0.807225	-8.398	620	619	1.80722	-8.258	620	619	2.80722	-8.089	620	619	3.80722	-8.262	620	619	4.80722	-8.604	620	619	5.80722	-8.836	620	619	6.80722	-8.55	620	619	7.80722	-9.525
621	620	0.806509	-7.804	621	620	1.80651	-7.793	621	620	2.80651	-7.555	621	620	3.80651	-7.805	621	620	4.80651	-7.275	621	620	5.80651	-8.016	621	620	6.80651	-8.072	621	620	7.80651	-8.597
622	621	0.805794	-8.398	622	621	1.80579	-8.258	622	621	2.80579	-8.089	622	621	3.80579	-8.262	622	621	4.80579	-8.604	622	621	5.80579	-8.836	622	621	6.80579	-8.55	622	621	7.80579	-9.525
623	622	0.805079	-7.804	623	622	1.80508	-7.793	623	622	2.80508	-7.555	623	622	3.80508	-7.805	623	622	4.80508	-7.275	623	622	5.80508	-8.016	623	622	6.80508	-8.072	623	622	7.80508	-8.597
624	623	0.804363	-8.398	624	623	1.80436	-8.258	624	623	2.80436	-8.089	624	623	3.80436	-8.262	624	623	4.80436	-8.604	624	623	5.80436	-8.836	624	623	6.80436	-8.55	624	623	7.80436	-9.525
625	624	0.803648	-7.804	625	624	1.80365	-7.793	625	624	2.80365	-7.555	625	624	3.80365	-7.805	625	624	4.80365	-7.275	625	624	5.80365	-8.016	625	624	6.80365	-8.072	625	624	7.80365	-8.597
626	625	0.802933	-8.398	626	625	1.80293	-8.258	626	625	2.80293	-8.089	626	625	3.80293	-8.262	626	625	4.80293	-8.604	626	625	5.80293	-8.836	626	625	6.80293	-8.55	626	625	7.80293	-9.525
627	626	0.802217	-7.804	627	626	1.80222	-7.793	627	626	2.80222	-7.555	627	626	3.80222	-7.805	627	626	4.80222	-7.275	627	626	5.80222	-8.016	627	626	6.80222	-8.072	627	626	7.80222	-8.597
628	627	0.801502	-8.398	628	627	1.8015	-8.258	628	627	2.8015	-8.089	628	627	3.8015	-8.262	628	627	4.8015	-8.604	628	627	5.8015	-8.836	628	627	6.8015	-8.55	628	627	7.8015	-9.525
629	628	0.800787	-7.804	629	628	1.80079	-7.793	629	628	2.80079	-7.555	629	628	3.80079	-7.805	629	628	4.80079	-7.275	629	628	5.80079	-8.016	629	628	6.80079	-8.072	629	628	7.80079	-8.597
630	629	0.800072	-8.398	630	629	1.80007	-8.258	630	629	2.80007	-8.089	630	629	3.80007	-8.262	630	629	4.80007	-8.604	630	629	5.80007	-8.836	630	629	6.80007	-8.55	630	629	7.80007	-9.525
631	630	0.799356	-7.804	631	630	1.79936	-7.793	631	630	2.79936	-7.555	631	630	3.79936	-7.805	631	630	4.79936	-7.275	631	630	5.79936	-8.016	631	630	6.79936	-8.072	631	630	7.79936	-8.597
632	631	0.798641	-8.398	632	631	1.79864	-8.258	632	631	2.79864	-8.089	632	631	3.79864	-8.262	632	631	4.79864	-8.604	632	631	5.79864	-8.836	632	631	6.79864	-8.55	632	631	7.79864	-9.525
633	632	0.797926	-7.804	633	632	1.79793	-7.793	633	632	2.79793	-7.555	633	632	3.79793	-7.805	633	632	4.79793	-7.275	633	632	5.79793	-8.016	633	632	6.79793	-8.072	633	632	7.79793	-8.597
634	633	0.79721	-8.398	634	633	1.79721	-8.258	634	633	2.79721	-8.089	634	633	3.79721	-8.262	634	633	4.79721	-8.604	634	633	5.79721	-8.836	634	633	6.79721	-8.55	634	633	7.79721	-9.525
635	634	0.796495	-7.804	635	634	1.79649	-7.793	635	634	2.79649	-7.555	635	634	3.79649	-7.805	635	634	4.79649	-7.275	635	634	5.79649	-8.016	635	634	6.79649	-8.072	635	634	7.79649	-8.597
636	635	0.79578	-8.398	636	635	1.79578	-8.258	636	635	2.79578	-8.089	636	635	3.79578	-8.262	636	635	4.79578	-8.604	636	635	5.79578	-8.836	636	635	6.79578	-8.55	636	635	7.79578	-9.525
637	636	0.795064	-7.804	637	636	1.79506	-7.793	637	636	2.79506	-7.555	637	636	3.79506	-7.805	637	636	4.79506	-7.275	637	636	5.79506	-8.016	637	636	6.79506	-8.072	637	636	7.79506	-8.597
638	637	0.794349	-8.398	638	637	1.79435	-8.258	638	637	2.79435	-8.089	638	637	3.79435	-8.262	638	637	4.79435	-8.604	638	637	5.79435	-8.836	638	637	6.79435	-8.55	638	637	7.79435	-9.525
639	638	0.793634	-7.804	639	638	1.79363	-7.793	639	638	2.79363	-7.555	639	638	3.79363	-7.805	639	638	4.79363	-7.275	639	638	5.79363	-8.016	639	638	6.79363	-8.072	639	638	7.79363	-8.597
640	639	0.792918	-8.398	640	639	1.79292	-8.258	640	639	2.79292	-8.089	640	639	3.79292	-8.262	640	639	4.79292	-8.604	640	639	5.79292	-8.836	640	639	6.79292	-8.55	640	639	7.79292	-9.525
641	640	0.792203	-7.804	641	640	1.7922	-7.793	641	640	2.7922	-7.555	641	640	3.7922	-7.805	641	640	4.7922	-7.275	641	640	5.7922	-8.016	641	640	6.7922	-8.072	641	640	7.7922	-8.597
642	641	0.791488	-8.398	642	641	1.79149	-8.258	642	641	2.79149	-8.089	642	641	3.79149	-8.262	642	641	4.79149	-8.604	642	641	5.79149	-8.836	642	641	6.79149	-8.55	642	641	7.79149	-9.525
643	642	0.790773	-7.804	643	642	1.79077	-7.793	643	642	2.79077	-7.555	643	642	3.79077	-7.805	643	642	4.79077	-7.275	643	642	5.79077	-8.016	643	642	6.79077	-8.072	643	642	7.79077	-8.597
644	643	0.790057	-8.398	644	643	1.79006	-8.258	644	643	2.79006	-8.089	644	643	3.79006	-8.262	644	643	4.79006	-8.604	644	643	5.79006	-8.836	644	643	6.79006	-8.55	644	643	7.79006	-9.525
645	644	0.789342	-7.804	645	644	1.78934	-7.793	645	644	2.78934	-7.555	645	644	3.78934	-7.805	645	644	4.78934	-7.275	645	644	5.78934	-8.016	645	644	6.78934	-8.072	645	644	7.78934	-8.597
646	645	0.788627	-8.398	646	645	1.78863	-8.258	646	645	2.78863	-8.089	646	645	3.78863	-8.262	646	645	4.78863	-8.604	646	645	5.78863	-8.836	646	645	6.78863	-8.55	646	645	7.78863	-9.525
647	646	0.787911	-7.804	647	646	1.78791	-7.793	647	646	2.78791	-7.555	647	646	3.78791	-7.805	647	646	4.78791	-7.275	647	646	5.78791	-8.016	647	646	6.78791	-8.072	647	646	7.78791	-8.597
648	647	0.787196	-8.398	648	647	1.7872	-8.258	648	647	2.7872	-8.089	648	647	3.7872	-8.262	648	647	4.7872	-8.604	648	647	5.7872	-8.836	648	647	6.7872	-8.55	648	647	7.7872	-9.525
649	648	0.786481	-7.804	649	648	1.78648	-7.793	649	648	2.78648	-7.555	649	648	3.78648	-7.805	649	648	4.78648	-7.275	649	648	5.78648	-8.016	649	648	6.78648	-8.072	649	648	7.78648	-8.597
650	649	0.785765	-8.398	650	649	1.78577	-8.258	650	649	2.78577	-8.089	650	649	3.78577	-8.262	650	649	4.78577	-8.604	650	649	5.78577	-8.836	650	649	6.78577	-8.55	650	649	7.78577	-9.525
651	650	0.78505	-7.804	651	650	1.78505	-7.793	651	650	2.78505	-7.555	651	650	3.78505	-7.805	651	650	4.78505	-7.275	651	650	5.78505	-8.016	651	650	6.78505	-8.072	651	650	7.78505	-8.597
652	651	0.784335	-8.398	652	651	1.78433	-8.258	652	651	2.78433	-8.089	652	651	3.78433	-8.262	652	651	4.78433	-8.604	652	651	5.78433	-8.836	652	651	6.78433	-8.55	652	651	7.78433	-9.525
653	652	0.783619	-7.804	653	652	1.78362	-7.793	653	652	2.78362	-7.555	653	652	3.78362	-7.805	653	652	4.78362	-7.275	653	652	5.78362	-8.016	653	652	6.78362	-8.072	653	652	7.78362	-8.597
654	653	0.782904	-8.398	654	653	1.7829	-8.258	654	653	2.7829	-8.089	654	653	3.7829	-8.262	654	653	4.7829	-8.604	654	653	5.7829	-8.836	654	653	6.7829	-8.55	654	653	7.7829	-9.525
655	654	0.782189	-7.804	655	654	1.78219	-7.793	655	654	2.78219	-7.555	655	654	3.78219	-7.805	655	654	4.78219	-7.275	655	654	5.78219	-8.016	655	654	6.78219	-8.072	655	654	7.78219	-8.597
656	655	0.781474	-8.398	656	655	1.78147	-8.258	656	655	2.78147	-8.089	656	655	3.78147	-8.262	656	655	4.78147	-8.604	656	655	5.78147	-8.836	656	655	6.78147	-8.55	656	655	7.78147	-9.525
657	656	0.780758	-7.804	657	656	1.78076	-7.793	657	656	2.78076	-7.555	657	656	3.78076	-7.805	657	656	4.78076	-7.275	657	656	5.78076	-8.016	657	656	6.78076	-8.072	657	656	7.78076	-8.597
658	657	0.780043	-8.398	658	657	1.78004	-8.258	658	657	2.78004	-8.089	658	657	3.78004	-8.262	658	657	4.78004	-8.604	658	657	5.78004	-8.836	658	657	6.78004	-8.55	658	657	7.78004	-9.525
659	658	0.779328	-7.804	659	658	1.77933	-7.793	659	658	2.77933	-7.555	659	658	3.77933	-7.805	659	658	4.77933	-7.275	659	658	5.77933	-8.016	659	658	6.77933	-8.072	659	658	7.77933	-8.597
660	659	0.778612	-8.398	660	659	1.77861	-8.258	660	659	2.77861	-8.089	660	659	3.77861	-8.262	660	659	4.77861	-8.604	660	659	5.77861	-8.836	660	659	6.77861	-8.55	660	659	7.77861	-9.525
661	660	0.777897	-7.804	661	660	1.7779	-7.793	661	660	2.7779	-7.555	661	660	3.7779	-7.805	661	660	4.7779	-7.275	661	660	5.7779	-8.016	661	660	6.7779	-8.072	661	660	7.7779	-8.597
662	661	0.777182	-8.398	662	661	1.77718	-8.258	662	661	2.77718	-8.089	662	661	3.77718	-8.262	662	661	4.77718	-8.604	662	661	5.77718	-8.836	662	661	6.77718	-8.55	662	661	7.77718	-9.525
663	662	0.776466	-7.804	663	662	1.77647	-7.793	663	662	2.77647	-7.555	663	662	3.77647	-7.805	663	662	4.77647	-7.275	663	662	5.77647	-8.016	663	662	6.77647	-8.072	663	662	7.77647	-8.597
664	663	0.775751	-8.398	664	663	1.77575	-8.258	664	663	2.77575	-8.089	664	663	3.77575	-8.262	664	663	4.77575	-8.604	664	663	5.77575	-8.836	664	663	6.77575	-8.55	664	663	7.77575	-9.525
665	664	0.775036	-7.804	665	664	1.77504	-7.793	665	664	2.77504	-7.555	665	664	3.77504	-7.805	665	664	4.77504	-7.275	665	664	5.77504	-8.016	665	664	6.77504	-8.072	665	664	7.77504	-8.597
666	665	0.77432	-8.398	666	665	1.77432	-8.258	666	665	2.77432	-8.089	666	665	3.77432	-8.262	666	665	4.77432	-8.604	666	665	5.77432	-8.836	666	665	6.77432	-8.55	666	665	7.77432	-9.525
667	666	0.773605	-7.804	667	666	1.77361	-7.793	667	666	2.77361	-7.555	667	666	3.77361	-7.805	667	666	4.77361	-7.275	667	666	5.77361	-8.016	667	666	6.77361	-8.072	667	666	7.77361	-8.597
668	667	0.77289	-8.398	668	667	1.77289	-8.258	668	667	2.77289	-8.089	668	667	3.77289	-8.262	668	667	4.77289	-8.604	668	667	5.77289	-8.836	668	667	6.77289	-8.55	668	667	7.77289	-9.525
669	668	0.772175	-7.804	669	668	1.77217	-7.793	669	668	2.77217	-7.555	669	668	3.77217	-7.805	669	668	4.77217	-7.275	669	668	5.77217	-8.016	669	668	6.77217	-8.072	669	668	7.77217	-8.597
670	669	0.771459	-8.398	670	669	1.77146	-8.258	670	669	2.77146	-8.089	670	669	3.77146	-8.262	670	669	4.77146	-8.604	670	669	5.77146	-8.836	670	669	6.77146	-8.55	670	669	7.77146	-9.525
671	670	0.770744	-7.804	671	670	1.77074	-7.793	671	670	2.77074	-7.555	671	670	3.77074	-7.805	671	670	4.77074	-7.275	671	670	5.77074	-8.016	671	670	6.77074	-8.072	671	670	7.77074	-8.597
672	671	0.770029	-8.398	672	671	1.77003	-8.258	672	671	2.77003	-8.089	672	671	3.77003	-8.262	672	671	4.77003	-8.604	672	671	5.77003	-8.836	672	671	6.77003	-8.55	672	671	7.77003	-9.525
673	672	0.769313	-7.804	673	672	1.76931	-7.793	673	672	2.76931	-7.555	673	672	3.76931	-7.805	673	672	4.76931	-7.275	673	672	5.76931	-8.016	673	672	6.76931	-8.072	673	672	7.76931	-8.597
674	673	0.768598	-8.398	674	673	1.7686	-8.258	674	673	2.7686	-8.089	674	673	3.7686	-8.262	674	673	4.7686	-8.604	674	673	5.7686	-8.836	674	673	6.7686	-8.55	674	673	7.7686	-9.525
675	674	0.767883	-7.804	675	674	1.76788	-7.793	675	674	2.76788	-7.555	675	674	3.76788	-7.805	675	674	4.76788	-7.275	675	674	5.76788	-8.016	675	674	6.76788	-8.072	675	674	7.76788	-8.597
676	675	0.767167	-8.398	676	675	1.76717	-8.258	676	675	2.76717	-8.089	676	675	3.76717	-8.262	676	675	4.76717	-8.604	676	675	5.76717	-8.836	676	675	6.76717	-8.55	676	675	7.76717	-9.525
677	676	0.766452	-7.804	677	676	1.76645	-7.793	677	676	2.76645	-7.555	677	676	3.76645	-7.805	677	676	4.76645	-7.275	677	676	5.76645	-8.016	677	676	6.76645	-8.072	677	676	7.76645	-8.597
678	677	0.765737	-8.398	678	677	1.76574	-8.258	678	677	2.76574	-8.089	678	677	3.76574	-8.262	678	677	4.76574	-8.604	678	677	5.76574	-8.836	678	677	6.76574	-8.55	678	677	7.76574	-9.525
679	678	0.765021	-7.804	679	678	1.76502	-7.793	679	678	2.76502	-7.555	679	678	3.76502	-7.805	679	678	4.76502	-7.275	679	678	5.76502	-8.016	679	678	6.76502	-8.072	679	678	7.76502	-8.597
680	679	0.764306	-8.398	680	679	1.76431	-8.258	680	679	2.76431	-8.089	680	679	3.76431	-8.262	680	679	4.76431	-8.604	680	679	5.76431	-8.836	680	679	6.76431	-8.55	680	679	7.76431	-9.525
681	680	0.763591	-7.804	681	680	1.76359	-7.793	681	680	2.76359	-7.555	681	680	3.76359	-7.805	681	680	4.76359	-7.275	681	680	5.76359	-8.016	681	680	6.76359	-8.072	681	680	7.76359	-8.597
682	681	0.762876	-8.398	682	681	1.76288	-8.258	682	681	2.76288	-8.089	682	681	3.76288	-8.262	682	681	4.76288	-8.604	682	681	5.76288	-8.836	682	681	6.76288	-8.55	682	681	7.76288	-9.525
683	682	0.76216	-7.804	683	682	1.76216	-7.793	683	682	2.76216	-7.555	683	682	3.76216	-7.805	683	682	4.76216	-7.275	683	682	5.76216	-8.016	683	682	6.76216	-8.072	683	682	7.76216	-8.597
684	683	0.761445	-8.398	684	683	1.76144	-8.258	684	683	2.76144	-8.089	684	683	3.76144	-8.262	684	683	4.76144	-8.604	684	683	5.76144	-8.836	684	683	6.76144	-8.55	684	683	7.76144	-9.525
685	684	0.76073	-7.804	685	684	1.76073	-7.793	685	684	2.76073	-7.555	685	684	3.76073	-7.805	685	684	4.76073	-7.275	685	684	5.76073	-8.016	685	684	6.76073	-8.072	685	684	7.76073	-8.597
686	685	0.760014	-8.398	686	685	1.76001	-8.258	686	685	2.76001	-8.089	686	685	3.76001	-8.262	686	685	4.76001	-8.604	686	685	5.76001	-8.836	686	685	6.76001	-8.55	686	685	7.76001	-9.525
687	686	0.759299	-7.804	687	686	1.7593	-7.793	687	686	2.7593	-7.555	687	686	3.7593	-7.805	687	686	4.7593	-7.275	687	686	5.7593	-8.016	687	686	6.7593	-8.072	687	686	7.7593	-8.597
688	687	0.758584	-8.398	688	687	1.75858	-8.258	688	687	2.75858	-8.089	688	687	3.75858	-8.262	688	687	4.75858	-8.604	688	687	5.75858	-8.836	688	687	6.75858	-8.55	688	687	7.75858	-9.525
689	688	0.757868	-7.804	689	688	1.75787	-7.793	689	688	2.75787	-7.555	689	688	3.75787	-7.805	689	688	4.75787	-7.275	689	688	5.75787	-8.016	689	688	6.75787	-8.072	689	688	7.75787	-8.597
690	689	0.757153	-8.398	690	689	1.75715	-8.258	690	689	2.75715	-8.089	690	689	3.75715	-8.262	690	689	4.75715	-8.604	690	689	5.75715	-8.836	690	689	6.75715	-8.55	690	689	7.75715	-9.525
691	690	0.756438	-7.804	691	690	1.75644	-7.793	691	690	2.75644	-7.555	691	690	3.75644	-7.805	691	690	4.75644	-7.275	691	690	5.75644	-8.016	691	690	6.75644	-8.072	691	690	7.75644	-8.597
692	691	0.755722	-8.398	692	691	1.75572	-8.258	692	691	2.75572	-8.089	692	691	3.75572	-8.262	692	691	4.75572	-8.604	692	691	5.75572	-8.836	692	691	6.75572	-8.55	692	691	7.75572	-9.525
693	692	0.755007	-7.804	693	692	1.75501	-7.793	693	692	2.75501	-7.555	693	692	3.75501	-7.805	693	692	4.75501	-7.275	693	692	5.75501	-8.016	693	692	6.75501	-8.072	693	692	7.75501	-8.597
694	693	0.754292	-8.398	694	693	1.75429	-8.258	694	693	2.75429	-8.089	694	693	3.75429	-8.262	694	693	4.75429	-8.604	694	693	5.75429	-8.836	694	693	6.75429	-8.55	694	693	7.75429	-9.525
695	694	0.753577	-7.804	695	694	1.75358	-7.793	695	694	2.75358	-7.555	695	694	3.75358	-7.805	695	694	4.75358	-7.275	695	694	5.75358	-8.016	695	694	6.75358	-8.072	695	694	7.75358	-8.597
696	695	0.752861	-8.398	696	695	1.75286	-8.258	696	695	2.75286	-8.089	696	695	3.75286	-8.262	696	695	4.75286	-8.604	696	695	5.75286	-8.836	696	695	6.75286	-8.55	696	695	7.75286	-9.525
697	696	0.752146	-7.804	697	696	1.75215	-7.793	697	696	2.75215	-7.555	697	696	3.75215	-7.805	697	696	4.75215	-7.275	697	696	5.75215	-8.016	697	696	6.75215	-8.072	697	696	7.75215	-8.597
698	697	0.751431	-8.398	698	697	1.75143	-8.258	698	697	2.75143	-8.089	698	697	3.75143	-8.262	698	697	4.75143	-8.604	698	697	5.75143	-8.836	698	697	6.75143	-8.55	698	697	7.75143	-9.525
699	698	0.750715	-7.804	699	698	1.75072	-7.793	699	698	2.75072	-7.555	699	698	3.75072	-7.805	699	698	4.75072	-7.275	699	698	5.75072	-8.016	699	698	6.75072	-8.072	699	698	7.75072	-8.597
700	699	0.75	-8.398	700	699	1.75	-8.258	700	699	2.75	-8.089	700	699	3.75	-8.262	700	699	4.75	-8.604	700	699	5.75	-8.836	700	699	6.75	-8.55	700	699	7.75	-9.525

## Sheet: XLSTAT_20230704_140240_1_HID_HI
1	-9.319	2	-8.921	3.05	-9.121	4	-8.802	5	-9.693	6	-9.744	7	-9.334	8	-10.19
1	-9.121	2	-8.898	2.95	-9.102	4	-8.776	5	-9.62	6.04444	-9.424	7	-9.22	7.925	-10.18
1	-9.022	2	-8.839	3	-8.999	4	-8.762	5	-9.342	5.95556	-9.422	7	-9.097	8.075	-10.16
1	-8.995	2	-8.753	3	-8.896	4.04444	-8.7	5	-9.258	6	-9.393	7	-8.957	8	-10.12
1	-8.922	2.04444	-8.673	3	-8.862	3.95556	-8.697	4.925	-9.255	6.04444	-9.346	7	-8.949	7.925	-10.11
0.925	-8.911	1.95556	-8.67	3	-8.832	4.04444	-8.693	5.075	-9.237	5.95556	-9.344	7	-8.929	8.075	-10.11
1.075	-8.906	2	-8.63	3	-8.725	3.95556	-8.686	5	-9.197	6	-9.306	6.94545	-8.92	8.05	-10.09
1	-8.894	2	-8.593	3.05	-8.65	4.04444	-8.645	5	-9.181	5.93333	-9.298	7.05455	-8.917	7.95	-10.06
0.925	-8.884	2.04444	-8.582	2.95	-8.636	3.95556	-8.643	4.925	-9.173	6.06667	-9.286	7	-8.899	8	-9.992
1.075	-8.877	1.95556	-8.568	3.05	-8.572	4	-8.611	5.075	-9.16	6.08889	-9.25	7	-8.887	7.925	-9.989
1.05	-8.863	2.04444	-8.561	2.95	-8.567	4.04444	-8.587	5	-9.11	5.91111	-9.236	6.94545	-8.876	8.075	-9.984
0.95	-8.856	1.95556	-8.55	3	-8.536	3.95556	-8.586	4.925	-9.092	6.02963	-9.234	7.05455	-8.875	8	-9.915
1	-8.852	2.04444	-8.54	3	-8.496	4.04444	-8.581	5.075	-9.086	5.97037	-9.225	7	-8.862	7.925	-9.903
0.875	-8.85	1.95556	-8.537	2.925	-8.488	3.95556	-8.577	5	-9.042	6.04444	-9.217	7	-8.83	8.075	-9.9
1.125	-8.845	2	-8.525	3.075	-8.485	4.04444	-8.557	4.925	-9.034	5.95556	-9.201	7.03636	-8.813	8.1	-9.892
0.9375	-8.84	2	-8.5	3.05	-8.449	3.95556	-8.556	5.075	-9.02	6	-9.181	6.96364	-8.807	7.9	-9.888
1.0625	-8.837	1.93333	-8.497	2.95	-8.447	4	-8.547	5.05	-9.002	5.93333	-9.17	7	-8.798	8.03333	-9.884
1	-8.818	2.06667	-8.492	3.05	-8.414	3.93333	-8.539	4.95	-8.998	6.06667	-9.165	6.94545	-8.796	7.96667	-9.876
1	-8.784	2.04444	-8.481	2.95	-8.408	4.06667	-8.539	5.05	-8.972	6.08889	-9.158	7.05455	-8.792	8	-9.86
1	-8.709	1.95556	-8.475	3.05	-8.39	4	-8.517	4.95	-8.97	5.91111	-9.157	7	-8.763	7.925	-9.859
1.05	-8.704	2.08889	-8.446	2.95	-8.377	4	-8.483	5	-8.94	6.02963	-9.146	7	-8.76	8.075	-9.858
0.95	-8.683	1.91111	-8.44	3.05	-8.363	4	-8.476	4.875	-8.927	5.97037	-9.142	6.94545	-8.756	8.05	-9.812
1	-8.66	2.02963	-8.438	2.95	-8.358	3.88889	-8.476	5.125	-8.927	6.04444	-9.128	7.05455	-8.748	7.95	-9.802
1.05	-8.652	1.97037	-8.432	3	-8.323	4.11111	-8.475	4.9375	-8.919	5.95556	-9.113	7	-8.728	8	-9.78
0.95	-8.644	2	-8.422	2.925	-8.319	3.94444	-8.467	5.0625	-8.916	6	-9.073	7	-8.714	8.05	-9.745
1.05	-8.614	1.93333	-8.419	3.075	-8.313	4.05556	-8.463	5	-8.849	5.93333	-9.061	6.94545	-8.714	7.95	-9.74
0.95	-8.613	2.06667	-8.414	3	-8.3	4.04444	-8.445	5	-8.822	6.06667	-9.053	7.05455	-8.709	8	-9.726
1	-8.59	2.04444	-8.398	2.925	-8.295	3.95556	-8.436	4.875	-8.812	6	-9.044	7	-8.699	7.825	-9.725
1.1	-8.578	1.95556	-8.39	3.075	-8.285	4.04444	-8.422	5.125	-8.811	6.08889	-9.013	6.94545	-8.685	8.175	-9.72
0.9	-8.575	2.13333	-8.389	3	-8.277	3.95556	-8.42	4.9375	-8.805	5.91111	-9.01	7.05455	-8.682	7.88333	-9.706
1.03333	-8.573	1.86667	-8.389	3	-8.247	4	-8.392	5.0625	-8.801	6.02963	-8.999	7.18182	-8.657	8.11667	-9.705
0.966667	-8.572	2.08	-8.387	3.2	-8.228	4.04444	-8.382	5.05	-8.792	5.97037	-8.995	6.81818	-8.652	7.94167	-9.7
1	-8.557	1.92	-8.383	2.8	-8.222	3.95556	-8.373	4.95	-8.765	6.08889	-8.987	7.14141	-8.651	8.05833	-9.696
0.925	-8.542	2.02667	-8.382	3.14286	-8.222	4	-8.358	5	-8.757	5.91111	-8.984	6.85859	-8.646	8	-9.679
1.075	-8.534	1.97333	-8.379	2.85714	-8.22	3.93333	-8.357	4.875	-8.753	6.02963	-8.971	7.10101	-8.646	8	-9.656
1	-8.52	2.04444	-8.346	3.08571	-8.218	4.06667	-8.353	5.125	-8.749	5.97037	-8.961	6.89899	-8.645	7.925	-9.639
0.925	-8.517	1.95556	-8.345	2.91429	-8.213	4.04444	-8.344	4.9375	-8.746	6.08889	-8.96	7.06061	-8.644	8.075	-9.633
1.075	-8.511	2	-8.327	3.02857	-8.203	3.95556	-8.343	5.0625	-8.739	5.91111	-8.952	6.93939	-8.642	8.15	-9.624
1	-8.474	1.93333	-8.326	2.97143	-8.202	4	-8.332	5	-8.71	6.02963	-8.945	7.0202	-8.641	7.85	-9.617
0.925	-8.468	2.06667	-8.317	3.05	-8.196	3.93333	-8.328	4.875	-8.705	5.97037	-8.943	6.9798	-8.639	8.09	-9.609
1.075	-8.464	2.08889	-8.307	2.95	-8.195	4.06667	-8.324	5.125	-8.702	6.04444	-8.927	7	-8.631	7.91	-9.605
1.15	-8.448	1.91111	-8.307	3.1	-8.172	4.04444	-8.31	4.9375	-8.701	5.95556	-8.92	6.94545	-8.625	8.03	-9.603
0.85	-8.446	2.02963	-8.303	2.9	-8.169	3.95556	-8.308	5.0625	-8.697	6	-8.897	7.05455	-8.624	7.97	-9.6
1.09	-8.444	1.97037	-8.292	3.03333	-8.161	4	-8.297	5	-8.684	5.93333	-8.888	7	-8.609	8.1	-9.582
0.91	-8.442	2	-8.291	2.96667	-8.159	4.04444	-8.287	4.925	-8.677	6.06667	-8.888	6.94545	-8.608	7.9	-9.577
1.03	-8.44	1.84444	-8.291	3.05	-8.146	3.95556	-8.276	5.075	-8.662	6.08889	-8.872	7.05455	-8.594	8.03333	-9.575
0.97	-8.438	2.15556	-8.289	2.95	-8.135	4.17778	-8.274	5.15	-8.654	5.91111	-8.867	7	-8.584	7.96667	-9.574
1.1	-8.424	1.8963	-8.289	3.1	-8.118	3.82222	-8.274	4.85	-8.647	6.02963	-8.855	6.94545	-8.577	8	-9.561
0.9	-8.419	2.1037	-8.288	2.9	-8.109	4.12698	-8.273	5.09	-8.643	5.97037	-8.852	7.05455	-8.575	7.875	-9.553
1.03333	-8.412	1.94815	-8.286	3.03333	-8.101	3.87302	-8.272	4.91	-8.641	6.17778	-8.841	7	-8.57	8.125	-9.552
0.966667	-8.411	2.05185	-8.282	2.96667	-8.093	4.07619	-8.269	5.03	-8.637	5.82222	-8.841	6.94545	-8.558	7.9375	-9.548
1.1	-8.405	2	-8.267	3.15	-8.092	3.92381	-8.264	4.97	-8.63	6.12698	-8.84	7.05455	-8.553	8.0625	-9.536
0.9	-8.398	1.93333	-8.258	2.85	-8.089	4.0254	-8.262	5	-8.604	5.87302	-8.836	7.10909	-8.55	8	-9.525
1.03333	-8.391	2.06667	-8.253	3.09	-8.085	3.9746	-8.26	4.875	-8.594	6.07619	-8.828	6.89091	-8.54	7.875	-9.514
0.966667	-8.387	2	-8.238	2.91	-8.083	4.13333	-8.258	5.125	-8.59	5.92381	-8.827	7.06545	-8.539	8.125	-9.509
1	-8.374	1.93333	-8.235	3.03	-8.083	3.86667	-8.257	4.9375	-8.589	6.0254	-8.822	6.93455	-8.539	7.9375	-9.507
0.925	-8.367	2.06667	-8.234	2.97	-8.066	4.08	-8.257	5.0625	-8.587	5.9746	-8.821	7.02182	-8.538	8.0625	-9.499
1.075	-8.363	2	-8.232	3	-8.056	3.92	-8.253	5.05	-8.522	6	-8.809	6.97818	-8.534	8.1	-9.49
1.1	-8.361	1.93333	-8.216	2.825	-8.053	4.02667	-8.252	4.95	-8.521	5.93333	-8.805	7.07273	-8.529	7.9	-9.473
0.9	-8.355	2.06667	-8.213	3.175	-8.051	3.97333	-8.25	5	-8.511	6.06667	-8.799	6.92727	-8.525	8.03333	-9.473
1.03333	-8.353	2	-8.21	2.88333	-8.05	4.04444	-8.24	4.875	-8.501	6	-8.784	7.02424	-8.521	7.96667	-9.47
0.966667	-8.337	1.93333	-8.209	3.11667	-8.048	3.95556	-8.234	5.125	-8.492	5.8	-8.784	6.97576	-8.515	8.05	-9.456
1	-8.336	2.06667	-8.202	2.94167	-8.045	4.08889	-8.225	4.9375	-8.486	6.2	-8.777	7	-8.506	7.95	-9.439
0.825	-8.333	2.08889	-8.182	3.05833	-8.041	3.91111	-8.221	5.0625	-8.482	5.85	-8.771	6.90909	-8.506	8	-9.42
1.175	-8.333	1.91111	-8.18	3	-8.036	4.02963	-8.22	5	-8.474	6.15	-8.77	7.09091	-8.505	7.925	-9.4
0.883333	-8.331	2.02963	-8.179	2.925	-8.023	3.97037	-8.216	4.825	-8.473	5.9	-8.769	6.95455	-8.499	8.075	-9.4
1.11667	-8.321	1.97037	-8.177	3.075	-8.012	4	-8.209	5.175	-8.467	6.1	-8.768	7.04545	-8.49	8.15	-9.399
0.941667	-8.315	2.13333	-8.167	3.15	-8.011	3.93333	-8.209	4.88333	-8.456	5.95	-8.765	7	-8.48	7.85	-9.394
1.05833	-8.314	1.86667	-8.165	2.85	-8.008	4.06667	-8.203	5.11667	-8.455	6.05	-8.762	7.07273	-8.465	8.09	-9.381
1	-8.308	2.08	-8.164	3.09	-8.002	4	-8.196	4.94167	-8.451	6	-8.753	6.92727	-8.463	7.91	-9.38
0.875	-8.298	1.92	-8.162	2.91	-7.999	3.88889	-8.191	5.05833	-8.449	5.93333	-8.742	7.02424	-8.458	8.03	-9.377
1.125	-8.298	2.02667	-8.16	3.03	-7.994	4.11111	-8.191	5.15	-8.439	6.06667	-8.731	6.97576	-8.449	7.97	-9.371
0.9375	-8.294	1.97333	-8.155	2.97	-7.991	3.94444	-8.189	4.85	-8.431	6	-8.723	7.14545	-8.442	8.1	-9.361
1.0625	-8.29	2	-8.152	3.05	-7.981	4.05556	-8.188	5.09	-8.418	5.88889	-8.722	6.85455	-8.44	7.9	-9.36
1.15	-8.284	1.84444	-8.147	2.95	-7.965	4.04444	-8.181	4.91	-8.411	6.11111	-8.709	7.1039	-8.436	8.03333	-9.357
0.85	-8.28	2.15556	-8.147	3	-7.941	3.95556	-8.177	5.03	-8.411	5.94444	-8.705	6.8961	-8.431	7.96667	-9.347
1.09	-8.279	1.8963	-8.143	2.925	-7.939	4.08889	-8.166	4.97	-8.41	6.05556	-8.702	7.06234	-8.43	8.1	-9.329
0.91	-8.274	2.1037	-8.14	3.075	-7.933	3.91111	-8.165	5	-8.404	6.04444	-8.692	6.93766	-8.429	7.9	-9.327
1.03	-8.273	1.94815	-8.136	3	-7.93	4.02963	-8.161	4.925	-8.395	5.95556	-8.671	7.02078	-8.429	8.03333	-9.323
0.97	-8.265	2.05185	-8.135	2.825	-7.923	3.97037	-8.155	5.075	-8.375	6	-8.662	6.97922	-8.427	7.96667	-9.313
1.1	-8.257	2	-8.126	3.175	-7.916	4.08889	-8.149	5.05	-8.341	5.88889	-8.661	7	-8.421	8	-9.292
0.9	-8.254	1.88889	-8.124	2.88333	-7.915	3.91111	-8.145	4.95	-8.333	6.11111	-8.656	6.94545	-8.409	7.825	-9.283
1.03333	-8.253	2.11111	-8.121	3.11667	-7.91	4.02963	-8.142	5.05	-8.315	5.94444	-8.648	7.05455	-8.407	8.175	-9.282
0.966667	-8.24	1.94444	-8.118	2.94167	-7.909	3.97037	-8.139	4.95	-8.304	6.05556	-8.644	7	-8.401	7.88333	-9.281
1.1	-8.222	2.05556	-8.115	3.05833	-7.905	4	-8.135	5.1	-8.296	6.04444	-8.622	6.87273	-8.4	8.11667	-9.278
0.9	-8.221	2	-8.113	3	-7.903	3.8	-8.134	4.9	-8.292	5.95556	-8.616	7.12727	-8.4	7.94167	-9.277
1.03333	-8.22	1.88889	-8.106	2.825	-7.902	4.2	-8.131	5.03333	-8.285	6.13333	-8.597	6.91515	-8.398	8.05833	-9.273
0.966667	-8.216	2.11111	-8.104	3.175	-7.901	3.85	-8.13	4.96667	-8.278	5.86667	-8.596	7.08485	-8.395	8.05	-9.252
1.15	-8.205	1.94444	-8.096	2.88333	-7.901	4.15	-8.13	5.15	-8.258	6.08	-8.592	6.95758	-8.393	7.95	-9.236
0.85	-8.199	2.05556	-8.095	3.11667	-7.895	3.9	-8.128	4.85	-8.257	5.92	-8.592	7.04242	-8.391	8.1	-9.225
1.09	-8.198	2.08889	-8.091	2.94167	-7.894	4.1	-8.127	5.09	-8.24	6.02667	-8.589	7	-8.381	7.9	-9.224
0.91	-8.19	1.91111	-8.089	3.05833	-7.893	3.95	-8.121	4.91	-8.239	5.97333	-8.586	6.8	-8.379	8.03333	-9.222
1.03	-8.19	2.02963	-8.085	3	-7.876	4.05	-8.121	5.03	-8.235	6.04444	-8.583	7.2	-8.378	7.96667	-9.207
0.97	-8.19	1.97037	-8.077	2.825	-7.873	4	-8.114	4.97	-8.234	5.95556	-8.579	6.84	-8.377	8.1	-9.188
1.05	-8.184	2	-8.074	3.175	-7.871	3.88889	-8.11	5.2	-8.219	6	-8.548	7.16	-8.375	7.9	-9.186
0.95	-8.178	1.8	-8.074	2.88333	-7.867	4.11111	-8.109	4.8	-8.217	5.88889	-8.545	6.88	-8.373	8.03333	-9.185
1	-8.16	2.2	-8.069	3.11667	-7.861	3.94444	-8.108	5.14286	-8.214	6.11111	-8.538	7.12	-8.371	7.96667	-9.172
0.875	-8.154	1.85	-8.065	2.94167	-7.857	4.05556	-8.106	4.85714	-8.211	5.94444	-8.533	6.92	-8.371	8	-9.168
1.125	-8.15	2.15	-8.062	3.05833	-7.854	4.08889	-8.105	5.08571	-8.208	6.05556	-8.527	7.08	-8.369	7.825	-9.163
0.9375	-8.145	1.9	-8.061	3	-7.846	3.91111	-8.103	4.91429	-8.204	6.13333	-8.519	6.96	-8.362	8.175	-9.16
1.0625	-8.144	2.1	-8.057	2.875	-7.843	4.02963	-8.101	5.02857	-8.198	5.86667	-8.509	7.04	-8.362	7.88333	-9.159
1.05	-8.12	1.95	-8.057	3.125	-7.841	3.97037	-8.097	4.97143	-8.197	6.08	-8.509	7	-8.359	8.11667	-9.148
0.95	-8.118	2.05	-8.056	2.9375	-7.827	4.13333	-8.082	5	-8.154	5.92	-8.501	6.83636	-8.358	7.94167	-9.143
1.2	-8.115	2.13333	-8.055	3.0625	-7.823	3.86667	-8.081	5.15	-8.142	6.02667	-8.496	7.16364	-8.356	8.05833	-9.142
0.8	-8.115	1.86667	-8.051	3	-7.817	4.08	-8.08	4.85	-8.142	5.97333	-8.496	6.87727	-8.35	8.1	-9.133
1.14286	-8.114	2.08	-8.047	2.875	-7.815	3.92	-8.08	5.09	-8.142	6.08889	-8.489	7.12273	-8.349	7.9	-9.123
0.857143	-8.112	1.92	-8.045	3.125	-7.815	4.02667	-8.077	4.91	-8.13	5.91111	-8.484	6.91818	-8.346	8.03333	-9.123
1.08571	-8.102	2.02667	-8.044	2.9375	-7.806	3.97333	-8.077	5.03	-8.128	6.02963	-8.475	7.08182	-8.346	7.96667	-9.107
0.914286	-8.098	1.97333	-8.043	3.0625	-7.799	4	-8.068	4.97	-8.121	5.97037	-8.471	6.95909	-8.345	8	-9.1
1.02857	-8.095	2.13333	-8.034	3	-7.788	3.93333	-8.065	5	-8.107	6	-8.454	7.04091	-8.343	7.825	-9.096
0.971429	-8.092	1.86667	-8.028	2.875	-7.787	4.06667	-8.064	4.925	-8.099	5.93333	-8.449	7	-8.338	8.175	-9.093
1.05	-8.069	2.08	-8.028	3.125	-7.783	4.04444	-8.054	5.075	-8.091	6.06667	-8.447	6.94545	-8.334	7.88333	-9.085
0.95	-8.068	1.92	-8.027	2.9375	-7.778	3.95556	-8.051	5	-8.079	6	-8.428	7.05455	-8.331	8.11667	-9.08
1	-8.065	2.02667	-8.025	3.0625	-7.77	4.08889	-8.041	4.925	-8.066	5.93333	-8.417	7.03636	-8.316	7.94167	-9.079
0.875	-8.063	1.97333	-8.019	3.15	-7.765	3.91111	-8.038	5.075	-8.063	6.06667	-8.409	6.96364	-8.301	8.05833	-9.074
1.125	-8.062	2	-8.014	2.85	-7.758	4.02963	-8.033	5	-8.041	6	-8.405	7	-8.295	8.05	-9.066
0.9375	-8.059	1.84444	-8.01	3.09	-7.758	3.97037	-8.03	4.925	-8.034	5.84444	-8.399	6.90909	-8.291	7.95	-9.047
1.0625	-8.046	2.15556	-8.008	2.91	-7.752	4	-8.021	5.075	-8.026	6.15556	-8.392	7.09091	-8.291	8.1	-9.029
1.1	-8.032	1.8963	-8.006	3.03	-7.75	3.93333	-8.017	5.05	-7.997	5.8963	-8.387	6.95455	-8.289	7.9	-9.018
0.9	-8.03	2.1037	-8.006	2.97	-7.743	4.06667	-8.014	4.95	-7.993	6.1037	-8.383	7.04545	-8.283	8.03333	-9.009
1.03333	-8.026	1.94815	-8.006	3	-7.735	4	-8.002	5	-7.934	5.94815	-8.382	7.03636	-8.267	7.96667	-9.008
0.966667	-8.024	2.05185	-8.001	2.825	-7.732	4	-7.986	4.925	-7.933	6.05185	-8.381	6.96364	-8.257	8.2	-9.003
1.05	-8.006	2	-7.993	3.175	-7.725	3.93333	-7.984	5.075	-7.93	6.08889	-8.37	7	-8.254	7.8	-8.999
0.95	-7.998	1.88889	-7.989	2.88333	-7.724	4.06667	-7.983	5	-7.896	5.91111	-8.368	6.94545	-8.248	8.14286	-8.999
1.05	-7.981	2.11111	-7.987	3.11667	-7.723	4	-7.973	4.925	-7.895	6.02963	-8.36	7.05455	-8.247	7.85714	-8.999
0.95	-7.97	1.94444	-7.987	2.94167	-7.719	3.88889	-7.972	5.075	-7.881	5.97037	-8.358	7	-8.213	8.08571	-8.985
1	-7.967	2.05556	-7.98	3.05833	-7.716	4.11111	-7.972	5.05	-7.863	6	-8.348	7.14545	-8.209	7.91429	-8.984
0.925	-7.952	2	-7.973	3	-7.713	3.94444	-7.97	4.95	-7.841	5.93333	-8.339	6.85455	-8.206	8.02857	-8.982
1.075	-7.951	1.88889	-7.968	2.925	-7.711	4.05556	-7.967	5.05	-7.803	6.06667	-8.324	7.1039	-8.201	7.97143	-8.972
1	-7.935	2.11111	-7.967	3.075	-7.701	4	-7.944	4.95	-7.802	6	-8.32	6.8961	-8.2	8	-8.944
0.825	-7.935	1.94444	-7.967	3	-7.683	3.88889	-7.944	5.15	-7.795	5.88889	-8.317	7.06234	-8.198	8	-8.924
1.175	-7.934	2.05556	-7.966	2.825	-7.681	4.11111	-7.94	4.85	-7.787	6.11111	-8.314	6.93766	-8.197	7.925	-8.92
0.883333	-7.93	2.08889	-7.954	3.175	-7.678	3.94444	-7.939	5.09	-7.786	5.94444	-8.305	7.02078	-8.197	8.075	-8.911
1.11667	-7.929	1.91111	-7.948	2.88333	-7.676	4.05556	-7.935	4.91	-7.784	6.05556	-8.296	6.97922	-8.195	8	-8.901
0.941667	-7.928	2.02963	-7.943	3.11667	-7.668	4.04444	-7.931	5.03	-7.781	6.08889	-8.278	7	-8.19	7.875	-8.901
1.05833	-7.921	1.97037	-7.942	2.94167	-7.664	3.95556	-7.931	4.97	-7.781	5.91111	-8.277	6.94545	-8.182	8.125	-8.899
1.1	-7.91	2	-7.936	3.05833	-7.662	4	-7.915	5.05	-7.758	6.02963	-8.275	7.05455	-8.178	7.9375	-8.89
0.9	-7.901	1.93333	-7.927	3.1	-7.659	4	-7.899	4.95	-7.728	5.97037	-8.267	7	-8.169	8.0625	-8.881
1.03333	-7.9	2.06667	-7.918	2.9	-7.65	3.88889	-7.893	5	-7.723	6	-8.257	6.94545	-8.166	8.05	-8.869
0.966667	-7.9	2	-7.912	3.03333	-7.647	4.11111	-7.892	5.1	-7.686	6	-8.234	7.05455	-8.153	7.95	-8.842
1.15	-7.892	2.04444	-7.898	2.96667	-7.635	3.94444	-7.891	4.9	-7.674	5.93333	-8.232	7.10909	-8.144	8	-8.839
0.85	-7.891	1.95556	-7.89	3	-7.628	4.05556	-7.889	5.03333	-7.669	6.06667	-8.217	6.89091	-8.142	7.925	-8.826
1.09	-7.884	2.13333	-7.878	2.825	-7.626	4.04444	-7.883	4.96667	-7.655	6	-8.19	7.06545	-8.138	8.075	-8.811
0.91	-7.88	1.86667	-7.873	3.175	-7.624	3.95556	-7.88	5	-7.634	6	-8.174	6.93455	-8.134	8.05	-8.801
1.03	-7.879	2.08	-7.871	2.88333	-7.618	4	-7.871	5	-7.603	5.93333	-8.155	7.02182	-8.131	7.95	-8.786
0.97	-7.873	1.92	-7.87	3.11667	-7.618	4.04444	-7.845	4.925	-7.588	6.06667	-8.153	6.97818	-8.129	8.1	-8.767
1.1	-7.864	2.02667	-7.869	2.94167	-7.617	3.95556	-7.844	5.075	-7.586	6	-8.146	7.07273	-8.128	7.9	-8.761
0.9	-7.863	1.97333	-7.869	3.05833	-7.609	4.04444	-7.839	5	-7.512	5.93333	-8.13	6.92727	-8.128	8.03333	-8.758
1.03333	-7.852	2.04444	-7.848	3	-7.597	3.95556	-7.835	5.05	-7.484	6.06667	-8.122	7.02424	-8.125	7.96667	-8.742
0.966667	-7.848	1.95556	-7.845	2.875	-7.596	4.08889	-7.825	4.95	-7.481	6	-8.09	6.97576	-8.11	8	-8.736
1.1	-7.835	2.04444	-7.835	3.125	-7.591	3.91111	-7.822	5	-7.461	6	-8.084	7	-8.102	7.925	-8.714
0.9	-7.831	1.95556	-7.831	2.9375	-7.59	4.02963	-7.817	4.925	-7.459	5.93333	-8.08	6.90909	-8.098	8.075	-8.713
1.03333	-7.831	2.04444	-7.816	3.0625	-7.59	3.97037	-7.812	5.075	-7.455	6.06667	-8.076	7.09091	-8.098	8	-8.707
0.966667	-7.826	1.95556	-7.812	3.1	-7.572	4	-7.809	5	-7.387	6.04444	-8.046	6.95455	-8.097	8	-8.653
1	-7.812	2	-7.796	2.9	-7.567	3.84444	-7.807	5.05	-7.363	5.95556	-8.044	7.04545	-8.092	8.05	-8.617
0.825	-7.807	1.84444	-7.796	3.03333	-7.557	4.15556	-7.806	4.95	-7.345	6.08889	-8.016	7.07273	-8.086	7.95	-8.617
1.175	-7.804	2.15556	-7.793	2.96667	-7.555	3.8963	-7.805	5.05	-7.275	5.91111	-8.016	6.92727	-8.072	8.05	-8.597
0.883333	-7.803	1.8963	-7.793	3.05	-7.543	4.1037	-7.805	4.95	-7.263	6.02963	-8.007	7.02424	-8.071	7.95	-8.591
1.11667	-7.801	2.1037	-7.792	2.95	-7.531	3.94815	-7.803	5	-7.23	5.97037	-8.004	6.97576	-8.068	8	-8.573
0.941667	-7.801	1.94815	-7.791	3.05	-7.519	4.05185	-7.798	5.05	-7.183	6.04444	-7.955	7.07273	-8.056	7.925	-8.56
1.05833	-7.797	2.05185	-7.781	2.95	-7.499	4	-7.795	4.95	-7.182	5.95556	-7.948	6.92727	-8.056	8.075	-8.555
1	-7.788	2	-7.776	3.05	-7.495	3.88889	-7.792	5.05	-7.136	6	-7.854	7.02424	-8.05	8	-8.54
0.925	-7.786	2.08889	-7.754	2.95	-7.474	4.11111	-7.792	4.95	-7.127	5.93333	-7.852	6.97576	-8.046	7.925	-8.525
1.075	-7.783	1.91111	-7.752	3.05	-7.464	3.94444	-7.788	5.05	-7.115	6.06667	-7.839	7.03636	-8.039	8.075	-8.514
1	-7.763	2.02963	-7.751	2.95	-7.452	4.05556	-7.783	4.95	-7.094	6	-7.718	6.96364	-8.03	8.05	-8.51
0.925	-7.762	1.97037	-7.748	3	-7.443	4	-7.777	5	-7.069	6.04444	-7.708	7.07273	-8.02	7.95	-8.506
1.075	-7.751	2	-7.734	3	-7.411	3.93333	-7.776	5	-6.986	5.95556	-7.692	6.92727	-8.019	8.1	-8.477
1.05	-7.738	2.08889	-7.718	3	-7.353	4.06667	-7.768	5	-6.958	6	-7.679	7.02424	-8.017	7.9	-8.463
0.95	-7.733	1.91111	-7.712	2.925	-7.352	4.08889	-7.762	5.05	-6.914	5.93333	-7.673	6.97576	-8.003	8.03333	-8.462
1.1	-7.722	2.02963	-7.705	3.075	-7.345	3.91111	-7.762	4.95	-6.907	6.06667	-7.657	7.07273	-7.997	7.96667	-8.46
0.9	-7.719	1.97037	-7.704	3	-7.315	4.02963	-7.761	5.05	-6.886	6	-7.654	6.92727	-7.99	8	-8.437
1.03333	-7.715	2	-7.69	3	-7.303	3.97037	-7.75	4.95	-6.875	5.93333	-7.643	7.02424	-7.984	7.925	-8.424
0.966667	-7.699	1.93333	-7.688	2.875	-7.3	4.04444	-7.747	5	-6.862	6.06667	-7.63	6.97576	-7.983	8.075	-8.412
1	-7.688	2.06667	-7.682	3.125	-7.294	3.95556	-7.737	5	-6.825	6	-7.61	7	-7.942	8	-8.411
0.925	-7.684	2	-7.678	2.9375	-7.292	4.04444	-7.732	5.05	-6.776	6.04444	-7.586	7.07273	-7.937	8	-8.368
1.075	-7.684	1.88889	-7.676	3.0625	-7.282	3.95556	-7.719	4.95	-6.771	5.95556	-7.571	6.92727	-7.937	8	-8.342
1	-7.673	2.11111	-7.668	3	-7.238	4.04444	-7.717	5	-6.711	6	-7.512	7.02424	-7.927	8.05	-8.278
1.05	-7.645	1.94444	-7.664	3	-7.21	3.95556	-7.709	5	-6.558	6	-7.488	6.97576	-7.924	7.95	-8.273
0.95	-7.626	2.05556	-7.663	3.05	-7.139	4	-7.691	5	-6.527	6.04444	-7.442	7.10909	-7.916	8.05	-8.24
1.05	-7.617	2	-7.653	2.95	-7.137	4.04444	-7.674	5.1	-6.499	5.95556	-7.424	6.89091	-7.916	7.95	-8.22
0.95	-7.611	1.93333	-7.646	3	-7.037	3.95556	-7.673	4.9	-6.494	6	-7.406	7.06545	-7.914	8.05	-8.201
1	-7.585	2.06667	-7.646	3	-6.991	4.04444	-7.651	5.03333	-6.489	6.08889	-7.393	6.93455	-7.907	7.95	-8.183
1.05	-7.558	2	-7.636	3	-6.969	3.95556	-7.642	4.96667	-6.484	5.91111	-7.384	7.02182	-7.906	8.05	-8.135
0.95	-7.556	2	-7.617	3	-6.928	4	-7.632	5	-6.409	6.02963	-7.376	6.97818	-7.896	7.95	-8.129
1	-7.548	1.93333	-7.613	3	-6.881	3.93333	-7.628	5	-6.286	5.97037	-7.367	7	-7.893	8	-8.092
1	-7.511	2.06667	-7.608	2.925	-6.881	4.06667	-7.626	4.925	-6.284	6.04444	-7.301	6.90909	-7.891	8.05	-8.08
1	-7.464	2	-7.602	3.075	-6.881	4	-7.622	5.075	-6.27	5.95556	-7.287	7.09091	-7.883	7.95	-8.06
1.05	-7.394	1.93333	-7.599	3	-6.87	3.93333	-7.622	5	-6.246	6.04444	-7.265	6.95455	-7.879	8	-8.049
0.95	-7.393	2.06667	-7.586	3	-6.831	4.06667	-7.613	5	-6.217	5.95556	-7.264	7.04545	-7.877	8	-7.981
1.05	-7.344	2.04444	-7.552	3	-6.774	4	-7.582	5	-6.16	6	-7.226	7.03636	-7.865	8.05	-7.95
0.95	-7.342	1.95556	-7.549	3.05	-6.753	4.04444	-7.566	5	-6.091	6.04444	-6.997	6.96364	-7.854	7.95	-7.935
1	-7.292	2.08889	-7.524	2.95	-6.75	3.95556	-7.563	5	-5.925	5.95556	-6.997	7	-7.842	8.05	-7.883
1.05	-7.25	1.91111	-7.521	3	-6.721	4	-7.558	5	-5.846	6	-6.973	7	-7.807	7.95	-7.852
0.95	-7.233	2.02963	-7.52	3.05	-6.682	4.04444	-7.513	5	-5.827	5.93333	-6.971	6.94545	-7.803	8.05	-7.81
1	-7.092	1.97037	-7.519	2.95	-6.673	3.95556	-7.511	4.925	-5.821	6.06667	-6.965	7.05455	-7.802	7.95	-7.801
1	-7.071	2	-7.461	3.05	-6.612	4.04444	-7.498	5.075	-5.814	6	-6.95	7.03636	-7.787	8	-7.779
1	-7.011	2	-7.439	2.95	-6.607	3.95556	-7.491	5	-5.734	6.04444	-6.895	6.96364	-7.781	8	-7.661
1	-7.003	2	-7.416	3	-6.56	4	-7.461	5	-5.693	5.95556	-6.882	7	-7.731	8	-7.64
1	-6.884	2	-7.358	3	-6.51	4	-7.453	5.05	-5.681	6	-6.813	7	-7.724	8	-7.619
1	-6.849	1.93333	-7.353	3.05	-6.479	4.04444	-7.373	4.95	-5.673	6	-6.729	6.94545	-7.724	8	-7.465
1	-6.816	2.06667	-7.349	2.95	-6.479	3.95556	-7.368	5.05	-5.557	6	-6.628	7.05455	-7.714	8	-7.176
1	-6.807	2	-7.331	3	-6.433	4	-7.331	4.95	-5.548	6	-6.558	7.03636	-7.643	8	-6.989
1	-6.765	2	-7.292	3	-6.363	4	-7.256	5	-5.538	6	-6.54	6.96364	-7.642	8	-6.958
1	-6.763	2	-7.226	3	-6.326	4	-7.242	5	-5.488	6.04444	-6.522	7	-7.64	8	-6.897
1	-6.662	2	-7.141	3	-6.234	4	-7.23	5.05	-5.433	5.95556	-6.498	7	-7.586	8	-6.885
1	-6.519	2	-6.951	3	-6.216	4	-7.139	4.95	-5.432	6	-6.403	7	-7.548	8	-6.804
0.925	-6.516	2	-6.927	3	-6.17	4	-7.036	5	-5.295	6	-6.311	7	-7.495	8	-6.658
1.075	-6.507	2	-6.536	3	-5.852	4	-6.895	5	-5.26	6	-6.174	7	-7.267	8	-6.356
1	-6.249	2	-6.462	3	-5.739	4	-6.866	5	-5.219	6	-6.116	7	-6.69	8	-6.073
